# Supplementary material for: Gene master regulators of papillary and anaplastic thyroid cancers
Source: Oncotarget. 2017 Dec 19;9(2):2410–24. doi: 10.18632/oncotarget.23417 (PMC5788649; doi:10.18632/oncotarget.23417)
Supplement: Supplementary file 2 [file oncotarget-09-2410-s002.xlsx]

## Sheet: Sheet1
Gene	chr_coord	Systematic Name	Description	FC	p-val
A_23_P109677	chr3:060676328-060676269	A_23_P109677	Unknown	2.54598	0.00731337
A_24_P178654	chrX:110867823-110867764	A_24_P178654	Unknown	-2.09568	0.00990678
A_24_P375599	chr19:030447612-030447552	A_24_P375599	Unknown	-1.54156	0.00585657
A_33_P3210561	chr2:026363183-026363124	A_33_P3210561	Unknown	2.91466	0.00534288
A_33_P3244361	chrX:073436828-073436887	A_33_P3244361	Unknown	3.61968	0.00844205
A_33_P3286481	chr6:052522393-052522452	A_33_P3286481	Unknown	4.33813	0.00737914
A_33_P3287105	chr1:161209136-161209077	A_33_P3287105	Unknown	3.01927	0.00853059
A_33_P3323914	chr11:012983354-012983295	A_33_P3323914	Unknown	3.56819	0.0051387
A_33_P3328619	chr1:063075696-063075637	A_33_P3328619	Unknown	-1.74105	0.00695533
A_33_P3349474	chr2:053759872-053759813	A_33_P3349474	Unknown	1.99359	0.00983964
A_33_P3368636	chr16:028251197-028251138	A_33_P3368636	Unknown	2.51951	0.00720558
A_33_P3419003	chr4:124984004-124984063	A_33_P3419003	Unknown	2.158	0.049213
ABCA6	chr17:67074908-67074849	NM_080284	ATP-binding cassette, sub-family A (ABC1), member 6 (ABCA6)	-3.60835	0.00895014
ABCC3	chr17:48768701-48768760	NM_003786	ATP-binding cassette, sub-family C (CFTR/MRP), member 3 (ABCC3), transcript variant 1	5.01294	0.00521715
ABCC6	chr16:16243914-16243855	NM_001171	ATP-binding cassette, sub-family C (CFTR/MRP), member 6 (ABCC6), transcript variant 1	3.19132	0.00696773
ABI3BP	chr3:100468645-100468586	NM_015429	ABI family, member 3 (NESH) binding protein (ABI3BP)	-6.02479	0.00622137
ABLIM1	chr10:116190950-116190891	NM_001003408	actin binding LIM protein 1 (ABLIM1), transcript variant 3	-2.11788	0.0076726
ABR	chr17:906950-906891	NM_021962	active BCR-related (ABR), transcript variant 1	2.29493	0.00775441
ACADL	chr2:211052889-211052830	NM_001608	acyl-CoA dehydrogenase, long chain (ACADL)	-3.79061	0.00609672
ACKR3	chr2:237490783-237490842	NM_020311	atypical chemokine receptor 3 (ACKR3)	-3.19632	0.00573068
ACO1	chr9:32450545-32450604	NM_002197	aconitase 1, soluble (ACO1), transcript variant 2	4.83767	0.03618
ACOT7	chr1:6354983-6354924	NM_007274	acyl-CoA thioesterase 7 (ACOT7), transcript variant hBACHa	4.36855	0.00724107
ACOX1	chr17:73937674-73937615	NM_001185039	acyl-CoA oxidase 1, palmitoyl (ACOX1), transcript variant 3	3.42579	0.0364684
ACOX2	chr3:58490967-58490908	NM_003500	acyl-CoA oxidase 2, branched chain (ACOX2)	2.60587	0.00597003
ACP6	chr1:147127356-147127297	NM_016361	acid phosphatase 6, lysophosphatidic (ACP6)	3.03105	0.00685698
ACSM5	chr16:20452226-20452285	NM_017888	acyl-CoA synthetase medium-chain family member 5 (ACSM5)	-2.62028	0.00738334
ACSS3	chr12:81647397-81648642	NM_024560	acyl-CoA synthetase short-chain family member 3 (ACSS3)	2.53596	0.00862165
ACTR3	chr2:114715503-114715562	NM_005721	ARP3 actin-related protein 3 homolog (yeast) (ACTR3), transcript variant 1	3.55244	0.00905825
ACVR1	chr2:158593493-158593434	NM_001105	activin A receptor, type I (ACVR1), transcript variant 1	2.16816	0.00960528
ACY1	chr3:52022979-52023038	NM_000666	aminoacylase 1 (ACY1), transcript variant 1	2.10017	0.00601739
ADAMTS9	chr3:64501648-64501589	NM_182920	ADAM metallopeptidase with thrombospondin type 1 motif, 9 (ADAMTS9)	20.5589	0.0423933
ADAMTSL2	chr9:136440581-136440640	NM_014694	ADAMTS-like 2 (ADAMTSL2), transcript variant 1	2.44041	0.00726095
ADARB1	chr21:46646134-46646193	NM_001112	adenosine deaminase, RNA-specific, B1 (ADARB1), transcript variant 1	4.18561	0.0444437
ADH1C	chr4:100260740-100257881	NM_000669	alcohol dehydrogenase 1C (class I), gamma polypeptide (ADH1C)	-4.94106	0.00602679
ADK	chr10:76429970-76468080	NM_001123	adenosine kinase (ADK), transcript variant 1	2.60129	0.00673872
ADM	chr11:10328780-10328839	NM_001124	adrenomedullin (ADM)	4.21659	0.0175363
ADM2	chr22:50924807-50924866	NM_024866	adrenomedullin 2 (ADM2), transcript variant 1	-4.16581	0.0262793
ADRA1B	chr5:159399943-159400002	NM_000679	adrenoceptor alpha 1B (ADRA1B)	6.75691	0.00932686
ADRBK1	chr11:67053947-67054006	NM_001619	adrenergic, beta, receptor kinase 1 (ADRBK1)	3.98582	0.0470596
AF416714	chrX:73806737-73806796	AF416714	clone 3 unknown mRNA. [AF416714]	-2.07011	0.00665446
AGPAT4	chr6:161551171-161551112	NM_020133	1-acylglycerol-3-phosphate O-acyltransferase 4 (AGPAT4)	-5.10047	0.00513124
AGPAT9	chr4:84526584-84526643	NM_032717	1-acylglycerol-3-phosphate O-acyltransferase 9 (AGPAT9), transcript variant 1	-2.63218	0.00596594
AGR2	chr7:16839382-16837274	NM_006408	anterior gradient 2 (AGR2)	33.6513	0.0179662
AGT	chr1:230838590-230838531	NM_000029	angiotensinogen (serpin peptidase inhibitor, clade A, member 8) (AGT)	5.5211	0.0287745
AIF1L	chr9:133993162-133993221	NM_001185096	allograft inflammatory factor 1-like (AIF1L), transcript variant 4	-3.03754	0.00983607
AK1	chr9:130629235-130629176	NM_000476	adenylate kinase 1 (AK1)	4.68997	0.00865395
AKIP1	chr11:8940888-8940947	NM_020642	A kinase (PRKA) interacting protein 1 (AKIP1), transcript variant 1	2.52606	0.00971736
AKR1C1	chr10:5019910-5019969	NM_001353	aldo-keto reductase family 1, member C1 (AKR1C1)	-6.80237	0.0452433
ALAS2	chrX:55035564-55035505	NM_000032	aminolevulinate, delta-, synthase 2 (ALAS2), transcript variant 1	-3.17715	0.0117427
ALDH1A3	chr15:101456503-101456562	NM_000693	aldehyde dehydrogenase 1 family, member A3 (ALDH1A3)	7.94323	0.049082
ALDH4A1	chr1:19198108-19198049	NM_003748	aldehyde dehydrogenase 4 family, member A1 (ALDH4A1), transcript variant P5CDhL	-3.27747	0.00991296
ALG13	chrX:110928330-110931172	NM_018466	ALG13, UDP-N-acetylglucosaminyltransferase subunit (ALG13), transcript variant 2	-2.60486	0.00955083
ALOX15B	chr17:7952182-7952241	NM_001141	arachidonate 15-lipoxygenase, type B (ALOX15B), transcript variant d	8.58213	0.00676079
ALOX5	chr10:45941417-45941476	NM_000698	arachidonate 5-lipoxygenase (ALOX5), transcript variant 1	5.97952	0.00667098
AMFR	chr16:56396402-56396343	NM_001144	autocrine motility factor receptor, E3 ubiquitin protein ligase (AMFR)	2.98184	0.00819558
AMIGO2	chr12:47470990-47470931	NM_181847	adhesion molecule with Ig-like domain 2 (AMIGO2), transcript variant 2	13.2832	0.00543703
ANGPT1	chr8:108262371-108262312	NM_001146	angiopoietin 1 (ANGPT1), transcript variant 1	4.01821	0.00677939
ANGPTL1	chr1:178820318-178820259	NM_004673	angiopoietin-like 1 (ANGPTL1)	-5.7182	0.00898891
ANKHD1-EIF4EBP3	chr5:139928822-139928881	NM_020690	ANKHD1-EIF4EBP3 readthrough (ANKHD1-EIF4EBP3)	3.33552	0.0398255
ANKRD20A2	chr9:42396424-42406729	NM_001012421	ankyrin repeat domain 20 family, member A2 (ANKRD20A2)	-3.828	0.00548066
ANKRD35	chr1:145568429-145568488	NM_144698	ankyrin repeat domain 35 (ANKRD35), transcript variant 1	-2.63333	0.0434882
ANKRD37	chr4:186321293-186321352	NM_181726	ankyrin repeat domain 37 (ANKRD37)	-5.71932	0.0205033
ANTXR1	chr2:69476125-69476184	NM_032208	anthrax toxin receptor 1 (ANTXR1), transcript variant 1	-2.10066	0.00956506
ANXA1	chr9:75785002-75785061	NM_000700	annexin A1 (ANXA1)	3.32008	0.0338354
ANXA3	chr4:79525495-79531210	NM_005139	annexin A3 (ANXA3)	-4.38406	0.00629755
AP2S1	chr19:47341486-47341427	NM_004069	adaptor-related protein complex 2, sigma 1 subunit (AP2S1), transcript variant AP17	1.90905	0.00861231
APOC1	chr19:45422436-45422495	NM_001645	apolipoprotein C-I (APOC1)	42.3728	0.00530079
APOE	chr19:45412590-45412649	NM_000041	apolipoprotein E (APOE)	8.93911	0.0116359
AQP5	chr12:50358821-50358880	NM_001651	aquaporin 5 (AQP5)	1.93069	0.00935141
AQP7P1	chr9:67270274-67270215	NR_002817	aquaporin 7 pseudogene 1 (AQP7P1), non-coding RNA [NR_002817]	-2.89821	0.0433253
ARC	chr8:143692638-143692579	NM_015193	activity-regulated cytoskeleton-associated protein (ARC)	-2.34436	0.0054858
ARFGAP2	chr11:47185932-47185873	NM_032389	ADP-ribosylation factor GTPase activating protein 2 (ARFGAP2), transcript variant 1	2.26097	0.00820623
ARG2	chr14:68117539-68117598	NM_001172	arginase 2 (ARG2)	2.24445	0.0084392
ARHGAP19	chr10:98982785-98982726	NM_032900	Rho GTPase activating protein 19 (ARHGAP19), transcript variant 1	2.77876	0.00862359
ARHGAP20	chr11:110448123-110448064	NM_020809	Rho GTPase activating protein 20 (ARHGAP20), transcript variant 1	-4.17555	0.0397954
ARHGAP6	chrX:11155690-11155663	NM_013427	Rho GTPase activating protein 6 (ARHGAP6), transcript variant 1	-4.24448	0.0389998
ARHGDIB	chr12:15095117-15095058	NM_001175	Rho GDP dissociation inhibitor (GDI) beta (ARHGDIB)	2.82772	0.00979691
ARHGEF10L	chr1:18024301-18024360	NM_018125	Rho guanine nucleotide exchange factor (GEF) 10-like (ARHGEF10L), transcript variant 1	2.71365	0.00619862
ARID1A	chr1:27107178-27107237	NM_006015	AT rich interactive domain 1A (SWI-like) (ARID1A), transcript variant 1	4.27398	0.0447203
ARL4D	chr17:41478441-41478500	NM_001661	ADP-ribosylation factor-like 4D (ARL4D)	-2.58225	0.00582734
ARL6IP5	chr3:69154416-69154475	NM_006407	ADP-ribosylation factor-like 6 interacting protein 5 (ARL6IP5)	2.25051	0.00737977
ARMC10	chr7:102739067-102739126	NM_031905	armadillo repeat containing 10 (ARMC10), transcript variant A	2.91857	0.0071043
ARMCX6	chrX:100870531-100870472	NM_019007	armadillo repeat containing, X-linked 6 (ARMCX6), transcript variant 1	4.52727	0.0254541
ARNTL	chr11:13408583-13408642	NM_001030273	aryl hydrocarbon receptor nuclear translocator-like (ARNTL), transcript variant 3	8.16296	0.0204764
ARPC2	chr2:219118658-219118717	NM_152862	actin related protein 2/3 complex, subunit 2, 34kDa (ARPC2), transcript variant 1	2.21647	0.00648544
ASF1B	chr19:14230697-14230638	NM_018154	anti-silencing function 1B histone chaperone (ASF1B)	3.11673	0.00702961
ASGR1	chr17:7076840-7076781	NM_001671	asialoglycoprotein receptor 1 (ASGR1), transcript variant 1	-3.42337	0.00529991
ASPHD1	chr16:29917316-29917375	NM_181718	aspartate beta-hydroxylase domain containing 1 (ASPHD1)	2.17192	0.0426345
ASXL3	chr18:31327195-31327254	NM_030632	additional sex combs like 3 (Drosophila) (ASXL3)	-2.60547	0.00867254
ATF3	chr1:212792837-212792896	NM_001040619	activating transcription factor 3 (ATF3), transcript variant 4	-2.82161	0.0374814
ATG4B	chr2:242613194-242613253	NM_178326	autophagy related 4B, cysteine peptidase (ATG4B), transcript variant 2	3.42062	0.00559132
ATIC	chr2:216213877-216213936	NM_004044	5-aminoimidazole-4-carboxamide ribonucleotide formyltransferase/IMP cyclohydrolase (ATIC)	2.47755	0.00828828
ATOH8	chr2:86014868-86014927	NM_032827	atonal homolog 8 (Drosophila) (ATOH8)	2.86702	0.00898851
ATP10A	chr15:25923934-25923875	NM_024490	ATPase, class V, type 10A (ATP10A)	3.57889	0.0429173
ATP11A	chr13:113540918-113540977	NM_015205	ATPase, class VI, type 11A (ATP11A), transcript variant 1	8.36756	0.00698863
ATP13A4	chr3:193159347-193159288	NM_032279	ATPase type 13A4 (ATP13A4)	5.00817	0.00991533
ATP1B3	chr3:141644942-141645001	NM_001679	ATPase, Na+/K+ transporting, beta 3 polypeptide (ATP1B3)	2.12967	0.0465453
ATP2A2	chr12:110788669-110788728	NM_001681	ATPase, Ca++ transporting, cardiac muscle, slow twitch 2 (ATP2A2), transcript variant a	2.31044	0.005753
ATP2C2	chr16:84497443-84497502	NM_014861	ATPase, Ca++ transporting, type 2C, member 2 (ATP2C2), transcript variant 2	-18.1975	0.00776933
ATP4A	chr19:36041159-36041100	NM_000704	ATPase, H+/K+ exchanging, alpha polypeptide (ATP4A)	2.36082	0.00624397
ATP6V0E2-AS1	chr7:149564956-149564897	NR_027040	ATP6V0E2 antisense RNA 1 (ATP6V0E2-AS1), long non-coding RNA [NR_027040]	-5.25772	0.0488018
ATP6V1C1	chr8:104081415-104081474	NM_001695	ATPase, H+ transporting, lysosomal 42kDa, V1 subunit C1 (ATP6V1C1)	3.82473	0.0388499
ATP7B	chr13:52507094-52507035	NM_000053	ATPase, Cu++ transporting, beta polypeptide (ATP7B), transcript variant 1	-2.47588	0.00919352
ATP8A2	chr13:26594329-26594388	NM_016529	ATPase, aminophospholipid transporter, class I, type 8A, member 2 (ATP8A2)	4.71524	0.0213886
AVEN	chr15:34158739-34158680	NM_020371	apoptosis, caspase activation inhibitor (AVEN)	2.63886	0.00594086
AZIN1	chr8:103838887-103838828	NM_015878	antizyme inhibitor 1 (AZIN1), transcript variant 1	2.23861	0.00752617
B3GAT1	chr11:134248753-134248694	NM_054025	beta-1,3-glucuronyltransferase 1 (glucuronosyltransferase P) (B3GAT1), transcript variant 2	2.51232	0.0261014
B3GNT8	chr19:41931342-41931283	NM_198540	UDP-GlcNAc:betaGal beta-1,3-N-acetylglucosaminyltransferase 8 (B3GNT8)	5.12507	0.00591336
B4GALT3	chr1:161141406-161141347	NM_003779	UDP-Gal:betaGlcNAc beta 1,4- galactosyltransferase, polypeptide 3 (B4GALT3), transcript variant 2	3.3147	0.0050453
BAG2	chr6:57049439-57049498	NM_004282	BCL2-associated athanogene 2 (BAG2)	-2.51642	0.00630543
BAHD1	chr15:40760131-40760190	NM_014952	bromo adjacent homology domain containing 1 (BAHD1)	2.70342	0.00639732
BAX	chr19:49464904-49464963	NM_138764	BCL2-associated X protein (BAX), transcript variant sigma	2.17537	0.0190262
BAZ1A	chr14:35222268-35222209	NM_013448	bromodomain adjacent to zinc finger domain, 1A (BAZ1A), transcript variant 1	4.34767	0.00634456
BBC3	chr19:47724233-47724174	NM_014417	BCL2 binding component 3 (BBC3), transcript variant 4	2.79897	0.00729115
BBOX1	chr11:27148956-27149015	NM_003986	butyrobetaine (gamma), 2-oxoglutarate dioxygenase (gamma-butyrobetaine hydroxylase) 1 (BBOX1)	-6.56388	0.00662116
BBS2	chr16:56518692-56518633	NM_031885	Bardet-Biedl syndrome 2 (BBS2)	2.69793	0.00973306
BCAR3	chr1:94027798-94027739	NM_003567	breast cancer anti-estrogen resistance 3 (BCAR3), transcript variant 2	-2.98008	0.00895536
BCL2	chr18:60790782-60790723	NM_000633	B-cell CLL/lymphoma 2 (BCL2), transcript variant alpha	-3.33797	0.00874555
BCL2L11	chr2:111925892-111925951	NM_138621	BCL2-like 11 (apoptosis facilitator) (BCL2L11), transcript variant 1	-3.25347	0.0072659
BCL7B	chr7:72950825-72950766	NM_001707	B-cell CLL/lymphoma 7B (BCL7B), transcript variant 1	3.06359	0.00936991
BCO2	chr11:112088707-112088766	NM_031938	beta-carotene oxygenase 2 (BCO2), transcript variant 1	-3.28239	0.00912156
BEND7	chr10:13483671-13483612	NM_001100912	BEN domain containing 7 (BEND7), transcript variant 2	2.79674	0.00987171
BEX1	chrX:102317677-102317618	NM_018476	brain expressed, X-linked 1 (BEX1)	-3.3233	0.00686457
BHLHE41	chr12:26273691-26273632	NM_030762	basic helix-loop-helix family, member e41 (BHLHE41)	2.13441	0.0289004
BID	chr22:18218324-18218265	NM_197966	BH3 interacting domain death agonist (BID), transcript variant 1	5.76737	0.0316687
BIRC5	chr17:76220720-76220779	NM_001012271	baculoviral IAP repeat containing 5 (BIRC5), transcript variant 3	4.13596	0.00903184
BLNK	chr10:97951697-97951638	NM_013314	B-cell linker (BLNK), transcript variant 1	2.97757	0.00980053
BMF	chr15:40380509-40380450	NM_001003940	Bcl2 modifying factor (BMF), transcript variant 1	2.60706	0.00751349
BMP2	chr20:6760810-6760869	NM_001200	bone morphogenetic protein 2 (BMP2)	-7.56079	0.0100573
BMP8A	chr1:39994944-39995003	NM_181809	bone morphogenetic protein 8a (BMP8A)	-4.52586	0.00653117
BTBD17	chr17:72352614-72352555	NM_001080466	BTB (POZ) domain containing 17 (BTBD17)	-3.99776	0.00525666
BTF3P11	chr13:77502690-77502749	NR_026983	basic transcription factor 3 pseudogene 11 (BTF3P11), non-coding RNA [NR_026983]	2.93655	0.0497364
BTNL8	chr5:180377772-180377831	NM_001040462	butyrophilin-like 8 (BTNL8), transcript variant 2	-5.74957	0.0275538
C11orf49	chr11:47183448-47183507	NM_001003676	chromosome 11 open reading frame 49 (C11orf49), transcript variant 1	2.2821	0.00786467
C11orf58	chr11:16777113-16777172	NM_014267	chromosome 11 open reading frame 58 (C11orf58)	2.54727	0.00970766
C14orf132	chr14:96559848-96559907	NM_001282463	chromosome 14 open reading frame 132 (C14orf132), transcript variant 1	-2.6144	0.00534593
C15orf48	chr15:45725295-45725354	NM_032413	chromosome 15 open reading frame 48 (C15orf48), transcript variant 2	3.72032	0.00913977
C15orf52	chr15:40623743-40623684	NM_207380	chromosome 15 open reading frame 52 (C15orf52)	-2.90771	0.00757493
C15orf59	chr15:74032245-74032186	NM_001039614	chromosome 15 open reading frame 59 (C15orf59)	-2.53503	0.00571546
C16orf45	chr16:15681608-15681667	NM_033201	chromosome 16 open reading frame 45 (C16orf45), transcript variant 1	6.65462	0.00806387
C17orf107	chr17:4806148-4806207	NM_001145536	chromosome 17 open reading frame 107 (C17orf107)	2.52931	0.0464085
C17orf62	chr17:80400963-80400904	NM_001033046	chromosome 17 open reading frame 62 (C17orf62), transcript variant 2	3.45744	0.00675835
C17orf96	chr17:36828068-36828009	NM_001130677	chromosome 17 open reading frame 96 (C17orf96)	8.11821	0.0391888
C1orf158	chr1:12821032-12821091	NM_152290	chromosome 1 open reading frame 158 (C1orf158)	-3.27387	0.00842346
C1QL4	chr12:49726319-49726260	NM_001008223	complement component 1, q subcomponent-like 4 (C1QL4)	4.04309	0.00966714
C1R	chr12:7187895-7187836	NM_001733	complement component 1, r subcomponent (C1R)	-3.54751	0.0052183
C1S	chr12:7178093-7178152	NM_001734	complement component 1, s subcomponent (C1S), transcript variant 2	-3.23678	0.00537679
C20orf24	chr20:35240817-35240876	NM_018840	chromosome 20 open reading frame 24 (C20orf24), transcript variant 1	2.70847	0.00566279
C2CD4C	chr19:405567-405508	NM_001136263	C2 calcium-dependent domain containing 4C (C2CD4C)	-2.63415	0.0089012
C2orf81	chr2:74641561-74641502	NM_001145054	chromosome 2 open reading frame 81 (C2orf81)	3.15803	0.0179296
C4orf47	chr4:186370762-186370821	NM_001114357	chromosome 4 open reading frame 47 (C4orf47)	-3.21767	0.00779903
C4orf48	chr4:2044544-2045639	NM_001141936	chromosome 4 open reading frame 48 (C4orf48), transcript variant 2	3.85123	0.0410716
C5orf28	chr5:43445659-43445600	NM_022483	chromosome 5 open reading frame 28 (C5orf28)	-2.86053	0.00640308
C6orf48	chr6:31807322-31807381	NM_001040437	chromosome 6 open reading frame 48 (C6orf48), transcript variant 1	2.10866	0.00704826
C8orf48	chr8:13425461-13425520	NM_001007090	chromosome 8 open reading frame 48 (C8orf48)	-3.28176	0.00874397
C8orf76	chr8:124238789-124232528	NM_032847	chromosome 8 open reading frame 76 (C8orf76)	2.58194	0.00900403
C9orf24	chr9:34379083-34379024	NM_032596	chromosome 9 open reading frame 24 (C9orf24), transcript variant 1	-7.60374	0.0460855
CA11	chr19:49142844-49142696	NM_001217	carbonic anhydrase XI (CA11)	2.81453	0.00957016
CA4	chr17:58235472-58235686	NM_000717	carbonic anhydrase IV (CA4)	-5.58358	0.00574753
CAMK2N1	chr1:20809460-20809401	NM_018584	calcium/calmodulin-dependent protein kinase II inhibitor 1 (CAMK2N1)	5.3903	0.00993713
CAMK2N2	chr3:183977062-183977003	NM_033259	calcium/calmodulin-dependent protein kinase II inhibitor 2 (CAMK2N2)	17.5055	0.048797
CAPN3	chr15:42703986-42704045	NM_000070	calpain 3, (p94) (CAPN3), transcript variant 1	2.44541	0.00905787
CARNS1	chr11:67192533-67192592	NM_001166222	carnosine synthase 1 (CARNS1), transcript variant 1	6.76334	0.0308545
CASC4	chr15:44707627-44707686	NM_138423	cancer susceptibility candidate 4 (CASC4), transcript variant 1	3.23745	0.0371779
CASP3	chr4:185549080-185549021	NM_004346	caspase 3, apoptosis-related cysteine peptidase (CASP3), transcript variant alpha	4.0101	0.0378722
CAV1	chr7:116199001-116199060	NM_001753	caveolin 1, caveolae protein, 22kDa (CAV1), transcript variant 1	-3.47367	0.00511419
CBL	chr11:119178466-119178525	NM_005188	Cbl proto-oncogene, E3 ubiquitin protein ligase (CBL)	2.86213	0.00894433
CBLN3	chr14:24895813-24895754	NM_001039771	cerebellin 3 precursor (CBLN3)	2.2859	0.00825555
CBX2	chr17:77761302-77761361	NM_005189	chromobox homolog 2 (CBX2), transcript variant 1	3.19634	0.00814268
CC2D2B	chr10:97792081-97792140	NM_001159747	coiled-coil and C2 domain containing 2B (CC2D2B), transcript variant 1	3.25581	0.00864394
CCAR1	chr10:70550998-70551057	NM_018237	cell division cycle and apoptosis regulator 1 (CCAR1), transcript variant 1	2.5652	0.00600057
CCDC109B	chr4:110605745-110606408	NM_017918	coiled-coil domain containing 109B (CCDC109B)	2.22459	0.00504677
CCDC127	chr5:205179-205120	NM_145265	coiled-coil domain containing 127 (CCDC127)	1.93175	0.0088331
CCDC146	chr7:76924182-76924241	NM_020879	coiled-coil domain containing 146 (CCDC146)	-7.81174	0.00521683
CCDC85A	chr2:56612805-56612864	NM_001080433	coiled-coil domain containing 85A (CCDC85A)	-7.18853	0.0463077
CCDC88B	chr11:64124935-64124994	NM_032251	coiled-coil domain containing 88B (CCDC88B)	2.05525	0.00807915
CCL14	chr17:34310865-34310806	NM_032963	chemokine (C-C motif) ligand 14 (CCL14), transcript variant 3	-6.43502	0.0482463
CCL18	chr17:34398680-34398739	NM_002988	chemokine (C-C motif) ligand 18 (pulmonary and activation-regulated) (CCL18)	5.34365	0.00923784
CCL21	chr9:34709633-34709574	NM_002989	chemokine (C-C motif) ligand 21 (CCL21)	-9.28311	0.00735931
CCM2L	chr20:30619596-30619655	NM_080625	cerebral cavernous malformation 2-like (CCM2L)	2.75753	0.00760302
CCNB2	chr15:59417139-59417198	NM_004701	cyclin B2 (CCNB2)	2.99306	0.00563814
CCND1	chr11:69468233-69468292	NM_053056	cyclin D1 (CCND1)	2.9003	0.0222671
CCT4	chr2:62095734-62095675	NM_006430	chaperonin containing TCP1, subunit 4 (delta) (CCT4), transcript variant 1	2.39556	0.00593148
CD200	chr3:112080981-112081040	NM_001004196	CD200 molecule (CD200), transcript variant 2	2.74631	0.00970463
CD36	chr7:80302711-80303343	NM_001001547	CD36 molecule (thrombospondin receptor) (CD36), transcript variant 2	-8.06748	0.00533832
CD44	chr11:35253812-35253871	NM_000610	CD44 molecule (Indian blood group) (CD44), transcript variant 1	3.10516	0.00705252
CD55	chr1:207510071-207510130	NM_000574	CD55 molecule, decay accelerating factor for complement (Cromer blood group) (CD55), transcript variant 1	2.69885	0.0481915
CD58	chr1:117078647-117078588	NM_001779	CD58 molecule (CD58), transcript variant 1	2.03542	0.00982773
CD83	chr6:14136689-14136748	NM_004233	CD83 molecule (CD83), transcript variant 1	2.25602	0.00646502
CD8B	chr2:87068879-87068820	NM_004931	CD8b molecule (CD8B), transcript variant 5	2.69102	0.0190927
CD97	chr19:14519267-14519326	NM_078481	CD97 molecule (CD97), transcript variant 1	4.80394	0.0399593
CDC40	chr6:110553163-110553222	NM_015891	cell division cycle 40 (CDC40)	2.72753	0.00728979
CDC45	chr22:19506385-19508015	NM_003504	cell division cycle 45 (CDC45), transcript variant 2	3.68726	0.00575591
CDH13	chr16:83830027-83830086	NM_001257	cadherin 13 (CDH13), transcript variant 1	5.82112	0.0056264
CDH16	chr16:66942101-66942042	NM_004062	cadherin 16, KSP-cadherin (CDH16), transcript variant 1	-85.488	0.0468334
CDH2	chr18:25530995-25530936	NM_001792	cadherin 2, type 1, N-cadherin (neuronal) (CDH2)	44.7986	0.0372128
CDH3	chr16:68732812-68732871	NM_001793	cadherin 3, type 1, P-cadherin (placental) (CDH3)	25.2426	0.00709338
CDKN1A	chr6:36652178-36652237	NM_078467	cyclin-dependent kinase inhibitor 1A (p21, Cip1) (CDKN1A), transcript variant 2	2.65322	0.0205191
CDKN2C	chr1:51439963-51440022	NM_078626	cyclin-dependent kinase inhibitor 2C (p18, inhibits CDK4) (CDKN2C), transcript variant 2	2.94936	0.00605229
CDON	chr11:125827717-125827658	NM_016952	cell adhesion associated, oncogene regulated (CDON), transcript variant 2	-3.05462	0.00879025
CEACAM20	chr19:45024733-45024674	NM_001102598	carcinoembryonic antigen-related cell adhesion molecule 20 (CEACAM20), transcript variant 4S	4.03611	0.0379809
CENPF	chr1:214837308-214837367	NM_016343	centromere protein F, 350/400kDa (CENPF)	2.90594	0.00931469
CENPJ	chr13:25457465-25457406	NM_018451	centromere protein J (CENPJ), transcript variant 1	-4.95891	0.00643245
CENPM	chr22:42334819-42334760	NM_024053	centromere protein M (CENPM), transcript variant 1	5.21424	0.0278707
CFD	chr19:863247-863306	NM_001928	complement factor D (adipsin) (CFD)	-11.0924	0.00557598
CFH	chr1:196716550-196716609	NM_000186	complement factor H (CFH), transcript variant 1	-2.18413	0.00873247
CFHR3	chr1:196748420-196748479	NM_021023	complement factor H-related 3 (CFHR3), transcript variant 1	-2.75398	0.00679435
CFI	chr4:110662123-110662064	NM_000204	complement factor I (CFI)	2.82744	0.0372907
CHAF1B	chr21:37788958-37789017	NM_005441	chromatin assembly factor 1, subunit B (p60) (CHAF1B)	3.95375	0.0269986
CHCHD10	chr22:24108416-24108357	NM_213720	coiled-coil-helix-coiled-coil-helix domain containing 10 (CHCHD10)	-3.28757	0.00842029
CHI3L1	chr1:203148255-203148196	NM_001276	chitinase 3-like 1 (cartilage glycoprotein-39) (CHI3L1)	218.214	0.00840892
CHI3L2	chr1:111784040-111784882	NM_001025199	chitinase 3-like 2 (CHI3L2), transcript variant 3	3.59516	0.00728897
CHMP4A	chr14:24679621-24679562	NM_014169	charged multivesicular body protein 4A (CHMP4A)	2.19797	0.00645176
CHN1	chr2:175664776-175664717	NM_001822	chimerin 1 (CHN1), transcript variant 1	4.78639	0.00571855
CHST1	chr11:45671095-45671036	NM_003654	carbohydrate (keratan sulfate Gal-6) sulfotransferase 1 (CHST1)	-2.97378	0.00539003
CHST2	chr3:142841583-142841642	NM_004267	carbohydrate (N-acetylglucosamine-6-O) sulfotransferase 2 (CHST2)	6.50758	0.0442365
CIT	chr12:120123690-120123631	NM_007174	citron rho-interacting serine/threonine kinase (CIT), transcript variant 2	9.61316	0.0376618
CITED2	chr6:139693651-139693592	NM_006079	Cbp/p300-interacting transactivator, with Glu/Asp-rich carboxy-terminal domain, 2 (CITED2), transcript variant 1	-11.6591	0.0283607
CKAP2	chr13:53050394-53050453	NM_018204	cytoskeleton associated protein 2 (CKAP2), transcript variant 1	2.95558	0.00915341
CKAP5	chr11:46765524-46765465	NM_001008938	cytoskeleton associated protein 5 (CKAP5), transcript variant 1	2.45718	0.00786641
CKLF	chr16:66597028-66597087	NM_001040138	chemokine-like factor (CKLF), transcript variant 5	2.43696	0.00654359
CKS2	chr9:91931523-91931582	NM_001827	CDC28 protein kinase regulatory subunit 2 (CKS2)	3.27748	0.0404998
CLCNKA	chr1:16358986-16359688	NM_004070	chloride channel, voltage-sensitive Ka (CLCNKA), transcript variant 1	-4.43552	0.00573785
CLDN2	chrX:106174032-106174091	NM_001171092	claudin 2 (CLDN2), transcript variant 2	49.4184	0.00526851
CLIC5	chr6:45869697-45869638	NM_016929	chloride intracellular channel 5 (CLIC5), transcript variant 2	-3.02133	0.00502524
CLIP3	chr19:36505796-36505737	NM_015526	CAP-GLY domain containing linker protein 3 (CLIP3), transcript variant 2	4.60722	0.0472763
CLMN	chr14:95648676-95648617	NM_024734	calmin (calponin-like, transmembrane) (CLMN)	-4.19125	0.00918302
CLPSL2	chr6:35747269-35747328	NM_001286550	colipase-like 2 (CLPSL2), transcript variant 1	3.30431	0.0109345
CLU	chr8:27457462-27457403	NM_001831	clusterin (CLU), transcript variant 1	3.79512	0.0498206
CMTM3	chr16:66647556-66647615	NM_144601	CKLF-like MARVEL transmembrane domain containing 3 (CMTM3), transcript variant 1	2.48969	0.00936054
CMYA5	chr5:79095577-79095636	NM_153610	cardiomyopathy associated 5 (CMYA5)	2.69302	0.0416036
CNFN	chr19:42891318-42891259	NM_032488	cornifelin (CNFN)	2.22298	0.0057888
CNTN6	chr3:1445158-1445217	NM_014461	contactin 6 (CNTN6), transcript variant 1	-4.26643	0.0064147
COA5	chr2:99220631-99220572	NM_001008215	cytochrome c oxidase assembly factor 5 (COA5)	3.48992	0.0052904
COL13A1	chr10:71718811-71718870	NM_080801	collagen, type XIII, alpha 1 (COL13A1), transcript variant 5	14.2384	0.00814696
COL23A1	chr5:177664864-177664805	NM_173465	collagen, type XXIII, alpha 1 (COL23A1)	-6.3789	0.00973773
COL27A1	chr9:117073738-117073797	ENST00000468565	collagen, type XXVII, alpha 1 [Source:HGNC Symbol;Acc:22986] [ENST00000468565]	-3.64796	0.0477783
COL4A1	chr13:110802406-110802347	NM_001845	collagen, type IV, alpha 1 (COL4A1)	4.00143	0.00669651
COL4A3BP	chr5:74667084-74667025	NM_001130105	collagen, type IV, alpha 3 (Goodpasture antigen) binding protein (COL4A3BP), transcript variant 3	2.47898	0.00670224
COL4A5	chrX:107940580-107940639	NM_033380	collagen, type IV, alpha 5 (COL4A5), transcript variant 2	2.2033	0.00999484
COL4A6	chrX:107399109-107399050	NM_033641	collagen, type IV, alpha 6 (COL4A6), transcript variant B	-2.93936	0.00923958
COLEC12	chr18:319757-319698	NM_130386	collectin sub-family member 12 (COLEC12)	-4.22288	0.0254351
COMP	chr19:18893877-18893726	NM_000095	cartilage oligomeric matrix protein (COMP)	17.5328	0.0387221
COPZ2	chr17:46105838-46103783	NM_016429	coatomer protein complex, subunit zeta 2 (COPZ2)	-2.65678	0.00911018
CORO2A	chr9:100883421-100883362	NM_003389	coronin, actin binding protein, 2A (CORO2A), transcript variant 1	6.02896	0.00899381
COTL1	chr16:84599397-84599338	NM_021149	coactosin-like F-actin binding protein 1 (COTL1)	2.39717	0.00982188
COX6B2	chr19:55861416-55861357	NM_144613	cytochrome c oxidase subunit VIb polypeptide 2 (testis) (COX6B2)	2.63176	0.00814488
CPXM1	chr20:2776406-2776347	NM_019609	carboxypeptidase X (M14 family), member 1 (CPXM1), transcript variant 1	-7.82778	0.0234476
CPXM2	chr10:125505253-125505194	NM_198148	carboxypeptidase X (M14 family), member 2 (CPXM2)	-3.62519	0.0129672
CPZ	chr4:8616184-8620173	NM_001014448	carboxypeptidase Z (CPZ), transcript variant 3	-6.98846	0.0396557
CRABP1	chr15:78640508-78640567	NM_004378	cellular retinoic acid binding protein 1 (CRABP1)	-9.55696	0.0246328
CRABP2	chr1:156669638-156669579	NM_001878	cellular retinoic acid binding protein 2 (CRABP2), transcript variant 1	3.75341	0.00831478
CRB3	chr19:6467158-6467217	NM_139161	crumbs family member 3 (CRB3), transcript variant 2	3.09394	0.00857016
CRHR1	chr17:43913133-43913192	NM_001256299	corticotropin releasing hormone receptor 1 (CRHR1), transcript variant 5	1.96064	0.00701589
CRIP1	chr14:105955069-105955126	NM_001311	cysteine-rich protein 1 (intestinal) (CRIP1)	-1.72116	0.0089152
CRLF1	chr19:18704106-18704047	NM_004750	cytokine receptor-like factor 1 (CRLF1)	2.47657	0.0077858
CRYAB	chr11:111779635-111779576	NM_001885	crystallin, alpha B (CRYAB), transcript variant 1	-7.3504	0.0276493
CSF1R	chr5:149432920-149432861	NM_005211	colony stimulating factor 1 receptor (CSF1R), transcript variant 1	2.71095	0.00975868
CSGALNACT1	chr8:19315997-19315938	NM_001130518	chondroitin sulfate N-acetylgalactosaminyltransferase 1 (CSGALNACT1), transcript variant 1	-13.9243	0.00919083
CST6	chr11:65780838-65780897	NM_001323	cystatin E/M (CST6)	10.5967	0.00736006
CTDSPL	chr3:38025822-38025881	NM_001008392	CTD (carboxy-terminal domain, RNA polymerase II, polypeptide A) small phosphatase-like (CTDSPL), transcript variant 1	2.39687	0.00629468
CTH	chr1:70905041-70905100	NM_001902	cystathionase (cystathionine gamma-lyase) (CTH), transcript variant 1	-4.1803	0.00597722
CTNNB1	chr3:41281749-41281808	NM_001904	catenin (cadherin-associated protein), beta 1, 88kDa (CTNNB1), transcript variant 1	2.59223	0.0190637
CTSH	chr15:79214268-79214209	NM_004390	cathepsin H (CTSH)	6.38702	0.00441426
CTSK	chr1:150768912-150768853	NM_000396	cathepsin K (CTSK)	-1.87875	0.0126276
CTSV	chr9:99795211-99795152	NM_001333	cathepsin V (CTSV), transcript variant 1	-1.79938	0.028153
CTXN1	chr19:7989441-7989382	NM_206833	cortexin 1 (CTXN1)	2.95004	0.0318174
CUL9	chr6:43192245-43192304	NM_015089	cullin 9 (CUL9)	2.18896	0.0099834
CWH43	chr4:49034719-49040098	NM_025087	cell wall biogenesis 43 C-terminal homolog (S. cerevisiae) (CWH43), transcript variant 1	-10.1402	0.00812002
CX3CR1	chr3:39305093-39305034	NM_001337	chemokine (C-X3-C motif) receptor 1 (CX3CR1), transcript variant 4	2.92628	0.00966988
CXCL12	chr10:44872947-44872888	NM_199168	chemokine (C-X-C motif) ligand 12 (CXCL12), transcript variant 1	-4.32373	0.0259724
CXCL14	chr5:134907553-134907494	NM_004887	chemokine (C-X-C motif) ligand 14 (CXCL14)	3.86399	0.00500807
CYP1A2	chr15:75048866-75048925	NM_000761	cytochrome P450, family 1, subfamily A, polypeptide 2 (CYP1A2)	-2.98163	0.00803669
CYP4B1	chr1:47284756-47284815	NM_000779	cytochrome P450, family 4, subfamily B, polypeptide 1 (CYP4B1), transcript variant 2	2.7895	0.00809212
CYR61	chr1:86048953-86049012	NM_001554	cysteine-rich, angiogenic inducer, 61 (CYR61)	-2.96225	0.00719846
CYSRT1	chr9:140120703-140120762	NM_199001	cysteine-rich tail protein 1 (CYSRT1)	3.41921	0.0094344
CYTH3	chr7:6201473-6201414	NM_004227	cytohesin 3 (CYTH3)	-2.41577	0.006562
CYTL1	chr4:5016781-5016722	NM_018659	cytokine-like 1 (CYTL1)	-2.79548	0.0452536
DAB2IP	chr9:124547348-124547407	NM_032552	DAB2 interacting protein (DAB2IP), transcript variant 1	2.87728	0.00989187
DAP	chr5:10680153-10680094	NM_004394	death-associated protein (DAP), transcript variant 2	3.00668	0.0426688
DBIL5P2	chr2:63345141-63345082	NR_036635	diazepam binding inhibitor-like 5 pseudogene 2 (DBIL5P2), non-coding RNA [NR_036635]	-2.51334	0.0095545
DCDC5	chr11:30885293-30885234	NM_020869	doublecortin domain containing 5 (DCDC5)	-3.72436	0.00939631
DCLK1	chr13:36345567-36345508	NM_004734	doublecortin-like kinase 1 (DCLK1), transcript variant 1	-2.32306	0.0483981
DCN	chr12:91539893-91539834	NM_001920	decorin (DCN), transcript variant A1	-5.44797	0.00217564
DDB2	chr11:47260623-47260682	NM_000107	damage-specific DNA binding protein 2, 48kDa (DDB2)	2.31213	0.00602796
DDX60	chr4:169142950-169142891	NM_017631	DEAD (Asp-Glu-Ala-Asp) box polypeptide 60 (DDX60)	3.90735	0.00697833
DEAF1	chr11:644441-644382	NM_021008	DEAF1 transcription factor (DEAF1), transcript variant 1	2.91765	0.0446557
DEFB1	chr8:6728240-6728181	NM_005218	defensin, beta 1 (DEFB1)	-1.94209	0.0092582
DEFB124	chr20:30053368-30053309	NM_001037500	defensin, beta 124 (DEFB124)	-3.23548	0.00819489
DES	chr2:220291400-220291459	NM_001927	desmin (DES)	-3.15392	0.00966151
DGKD	chr2:234380636-234380695	NM_152879	diacylglycerol kinase, delta 130kDa (DGKD), transcript variant 2	2.18913	0.00541656
DHCR7	chr11:71145573-71145514	NM_001360	7-dehydrocholesterol reductase (DHCR7), transcript variant 1	7.45238	0.0216012
DHDH	chr19:49448112-49448171	NM_014475	dihydrodiol dehydrogenase (dimeric) (DHDH)	2.68991	0.0475534
DHRS3	chr1:12628169-12628110	NM_004753	dehydrogenase/reductase (SDR family) member 3 (DHRS3)	2.83143	0.0226924
DHX30	chr3:47891623-47891682	NM_014966	DEAH (Asp-Glu-Ala-His) box helicase 30 (DHX30), transcript variant 2	2.46957	0.00761873
DIO1	chr1:54375763-54375822	NM_000792	deiodinase, iodothyronine, type I (DIO1), transcript variant 1	-12.4733	0.0378351
DIO2	chr14:80664399-80664340	NM_013989	deiodinase, iodothyronine, type II (DIO2), transcript variant 1	-4.30688	0.00837016
DIRAS3	chr1:68512182-68512123	NM_004675	DIRAS family, GTP-binding RAS-like 3 (DIRAS3)	4.78749	0.0288719
DIRC3	chr2:218148860-218148801	NR_026597	disrupted in renal carcinoma 3 (DIRC3), long non-coding RNA [NR_026597]	2.24231	0.0353394
DLG2	chr11:83166496-83166437	NM_001364	discs, large homolog 2 (Drosophila) (DLG2), transcript variant 2	-5.80669	0.00575683
DNASE1L2	chr16:2288365-2288424	NM_001374	deoxyribonuclease I-like 2 (DNASE1L2)	8.5342	0.0121838
DNPH1	chr6:43193428-43193369	NM_199184	2'-deoxynucleoside 5'-phosphate N-hydrolase 1 (DNPH1), transcript variant 2	-2.10939	0.00999726
DNTTIP2	chr1:94337636-94336298	NM_014597	deoxynucleotidyltransferase, terminal, interacting protein 2 (DNTTIP2)	2.52807	0.00920453
DOCK11	chrX:117819952-117820011	NM_144658	dedicator of cytokinesis 11 (DOCK11)	2.25621	0.00869753
DOCK9-AS2	chr13:99740791-99740850	NR_047482	DOCK9 antisense RNA 2 (head to head) (DOCK9-AS2), long non-coding RNA [NR_047482]	7.60448	0.0196037
DOK5	chr20:53267203-53267262	NM_018431	docking protein 5 (DOK5)	-4.09362	0.00585272
DOK7	chr4:3496146-3496205	NM_173660	docking protein 7 (DOK7), transcript variant 1	2.8352	0.0485671
DOLK	chr9:131708168-131708109	NM_014908	dolichol kinase (DOLK)	2.75386	0.00690478
DPP4	chr2:162849045-162848986	NM_001935	dipeptidyl-peptidase 4 (DPP4)	72.4521	0.0328452
DPP6	chr7:154684967-154685026	NM_001039350	dipeptidyl-peptidase 6 (DPP6), transcript variant 3	-43.0112	0.00500027
DPP8	chr15:65739034-65738975	NM_130434	dipeptidyl-peptidase 8 (DPP8), transcript variant 1	2.60632	0.00733602
DPYSL3	chr5:146770596-146770537	NM_001387	dihydropyrimidinase-like 3 (DPYSL3), transcript variant 2	2.13312	0.0373601
DRAM1	chr12:102317112-102317171	NM_018370	DNA-damage regulated autophagy modulator 1 (DRAM1)	2.58663	0.00542321
DRC1	chr2:26679352-26679411	NM_145038	dynein regulatory complex subunit 1 homolog (Chlamydomonas) (DRC1)	-5.92777	0.00980678
DTX4	chr11:58975615-58975674	NM_015177	deltex 4, E3 ubiquitin ligase (DTX4)	7.937	0.0481946
DUOX1	chr15:45457629-45457688	NM_017434	dual oxidase 1 (DUOX1), transcript variant 1	3.97828	0.00510705
DUOX2	chr15:45385075-45385016	NM_014080	dual oxidase 2 (DUOX2)	3.85028	0.0381758
DUOXA1	chr15:45409747-45409688	NM_001276267	dual oxidase maturation factor 1 (DUOXA1), transcript variant 5	2.59843	0.00673898
DUS1L	chr17:80016684-80016261	NM_022156	dihydrouridine synthase 1-like (S. cerevisiae) (DUS1L)	2.78673	0.00621933
DUSP1	chr5:172195355-172195296	NM_004417	dual specificity phosphatase 1 (DUSP1)	-3.79934	0.00516996
DUSP28	chr2:241503363-241503422	NM_001033575	dual specificity phosphatase 28 (DUSP28)	2.88077	0.00803907
DUSP4	chr8:29194441-29194382	NM_001394	dual specificity phosphatase 4 (DUSP4), transcript variant 1	4.61141	0.00636686
DUSP6	chr12:89742203-89742144	NM_001946	dual specificity phosphatase 6 (DUSP6), transcript variant 1	6.85703	0.00601047
DYNLRB2	chr16:80584417-80584476	NM_130897	dynein, light chain, roadblock-type 2 (DYNLRB2)	-3.42726	0.00933862
EBF3	chr10:131633847-131633788	NM_001005463	early B-cell factor 3 (EBF3)	-2.13825	0.00805066
ECM1	chr1:150485797-150485856	NM_004425	extracellular matrix protein 1 (ECM1), transcript variant 1	64.3984	0.00880779
EDN3	chr20:57900681-57900740	NM_207032	endothelin 3 (EDN3), transcript variant 2	-5.73434	0.00658453
EFCC1	chr3:128759495-128759554	NM_024768	EF-hand and coiled-coil domain containing 1 (EFCC1)	2.55208	0.00826255
EFEMP1	chr2:56093847-56093788	NM_001039348	EGF containing fibulin-like extracellular matrix protein 1 (EFEMP1), transcript variant 2	-3.30251	0.00913801
EFHD2	chr1:15756637-15756696	NM_024329	EF-hand domain family, member D2 (EFHD2)	4.78678	0.005094
EFNA4	chr1:155041654-155041713	NM_182690	ephrin-A4 (EFNA4), transcript variant 3	2.60068	0.00872655
EFR3B	chr2:25381946-25382004	NM_014971	EFR3 homolog B (S. cerevisiae) (EFR3B)	2.24502	0.00822934
EHD2	chr19:48246224-48246283	NM_014601	EH-domain containing 2 (EHD2)	3.41065	0.00626771
EID2	chr19:40029628-40029569	NM_153232	EP300 interacting inhibitor of differentiation 2 (EID2)	3.27443	0.00597352
EIF2S2	chr20:32681481-32678350	NM_003908	eukaryotic translation initiation factor 2, subunit 2 beta, 38kDa (EIF2S2)	4.82945	0.0200553
EIF5B	chr2:100015969-100016028	NM_015904	eukaryotic translation initiation factor 5B (EIF5B)	3.02854	0.0057542
ELMO3	chr16:67237298-67237444	NM_024712	engulfment and cell motility 3 (ELMO3)	3.45569	0.0485269
EMC7	chr15:34376399-34376340	NM_020154	ER membrane protein complex subunit 7 (EMC7)	3.45096	0.0327186
EMILIN2	chr18:2913979-2914038	NM_032048	elastin microfibril interfacer 2 (EMILIN2)	4.01409	0.0058105
EMP3	chr19:48832675-48832734	NM_001425	epithelial membrane protein 3 (EMP3)	3.37268	0.00989072
ENPP1	chr6:132211871-132211930	NM_006208	ectonucleotide pyrophosphatase/phosphodiesterase 1 (ENPP1)	-4.22675	0.0091385
ENST00000369161	chr1:149823132-149823191	ENST00000369161	histone cluster 2, H2aa3 [Source:HGNC Symbol;Acc:4736] [ENST00000369161]	3.99385	0.0348084
ENST00000390477	chr14:22933255-22933314	ENST00000390477	T cell receptor delta constant [Source:HGNC Symbol;Acc:12253] [ENST00000390477]	56.5506	0.00880243
ENST00000413042	chr7:23247532-23247591	ENST00000413042	cDNA FLJ25144 fis, clone CBR07272. [AK057873]	-5.21715	0.00755145
ENST00000419039	chr2:96517499-96517440	ENST00000419039	ankyrin repeat domain 36C [Source:HGNC Symbol;Acc:32946] [ENST00000419039]	-2.42031	0.00990297
ENST00000521369	chr8:107284866-107284925	ENST00000521369	similar to solute carrier family 16 (monocarboxylic acid transporters), member 14	3.77677	0.00982629
ENST00000595905	chr13:52035265-52035324	ENST00000595905	ribosomal protein S4X pseudogene 16 [Source:HGNC Symbol;Acc:36365] [ENST00000595905]	3.28748	0.0120066
ENST00000607314	chr8:32625320-32625379	ENST00000607314	MSTP131 (MST131) mRNA, complete cds. [AF176921]	-4.98522	0.00784712
ENTPD1	chr10:97636883-97636942	NM_001776	ectonucleoside triphosphate diphosphohydrolase 1 (ENTPD1), transcript variant 1	17.0935	0.0205024
ENTPD3	chr3:40469895-40469954	NM_001248	ectonucleoside triphosphate diphosphohydrolase 3 (ENTPD3), transcript variant 2	-3.16477	0.00949174
ENTPD8	chr9:140328875-140328816	NM_001033113	ectonucleoside triphosphate diphosphohydrolase 8 (ENTPD8), transcript variant 1	6.39169	0.0313893
EPB41L4B	chr9:112002981-112002922	NM_018424	erythrocyte membrane protein band 4.1 like 4B (EPB41L4B), transcript variant 1	-4.47856	0.00848277
EPHB3	chr3:184299825-184299884	NM_004443	EPH receptor B3 (EPHB3)	3.13926	0.00712253
ERAP2	chr5:96253257-96253316	NM_022350	endoplasmic reticulum aminopeptidase 2 (ERAP2), transcript variant 1	3.3724	0.0077758
ERBB3	chr12:56496160-56496219	NM_001982	v-erb-b2 avian erythroblastic leukemia viral oncogene homolog 3 (ERBB3), transcript variant 1	4.02015	0.00531759
ERP27	chr12:15067229-15067170	NM_152321	endoplasmic reticulum protein 27 (ERP27)	2.86802	0.032794
ERV18-1	chr15:54206850-54206909	AK126787	cDNA FLJ44837 fis, clone BRACE3048677. [AK126787]	-3.65396	0.00638185
ESR1	chr6:152423908-152423967	NM_000125	estrogen receptor 1 (ESR1), transcript variant 1	2.98599	0.00977172
ETHE1	chr19:44010989-44010930	NM_014297	ethylmalonic encephalopathy 1 (ETHE1)	3.37702	0.0082183
ETNK2	chr1:204100263-204100204	NM_018208	ethanolamine kinase 2 (ETNK2)	3.32958	0.0243835
ETV1	chr7:13931096-13931037	NM_004956	ets variant 1 (ETV1), transcript variant 1	2.56018	0.00871334
EVPL	chr17:74003067-74003008	NM_001988	envoplakin (EVPL)	2.14088	0.00645353
EYA2	chr20:45817096-45817155	NM_005244	eyes absent homolog 2 (Drosophila) (EYA2), transcript variant 1	-4.84903	0.00982142
F10	chr13:113803286-113803345	NM_000504	coagulation factor X (F10)	-4.96275	0.00500696
FAAH2	chrX:57515446-57515505	NM_174912	fatty acid amide hydrolase 2 (FAAH2)	2.19502	0.00768546
FABP5	chr8:82195616-82195675	NM_001444	fatty acid binding protein 5 (psoriasis-associated) (FABP5)	-3.58637	0.00591389
FAIM2	chr12:50260739-50260680	NM_012306	Fas apoptotic inhibitory molecule 2 (FAIM2)	-3.66116	0.00908464
FAM110A	chr20:826839-826898	NM_001042353	family with sequence similarity 110, member A (FAM110A), transcript variant 3	2.3186	0.00935548
FAM110C	chr2:38915-38856	NM_001077710	family with sequence similarity 110, member C (FAM110C)	2.26471	0.00782594
FAM120A	chr9:96327562-96327621	NM_014612	family with sequence similarity 120A (FAM120A), transcript variant 1	3.38875	0.0473145
FAM132B	chr2:239074260-239074319	NM_001291832	family with sequence similarity 132, member B (FAM132B)	5.42212	0.0281082
FAM150B	chr2:280028-279969	NM_001002919	family with sequence similarity 150, member B (FAM150B)	8.93549	0.00841818
FAM155A	chr13:107822431-107822372	NM_001080396	family with sequence similarity 155, member A (FAM155A)	4.81258	0.0481405
FAM155B	chrX:68752227-68752286	NM_015686	family with sequence similarity 155, member B (FAM155B)	2.81352	0.00715457
FAM159A	chr1:53122668-53122727	NM_001042693	family with sequence similarity 159, member A (FAM159A)	2.72687	0.0354291
FAM178B	chr2:97541686-97541627	NM_016490	family with sequence similarity 178, member B (FAM178B), transcript variant B	4.23452	0.00594921
FAM180B	chr11:47610682-47610741	NM_001164379	family with sequence similarity 180, member B (FAM180B)	-6.93148	0.00571516
FAM189A2	chr9:72007284-72007343	NM_004816	family with sequence similarity 189, member A2 (FAM189A2), transcript variant 1	-6.3556	0.0111432
FAM198A	chr3:43098136-43098195	NM_001129908	family with sequence similarity 198, member A (FAM198A)	-2.42206	0.0441411
FAM19A5	chr22:49146411-49146470	NM_015381	family with sequence similarity 19 (chemokine (C-C motif)-like), member A5 (FAM19A5), transcript variant 2	5.63712	0.0420511
FAM20A	chr17:66537099-66537040	NM_017565	family with sequence similarity 20, member A (FAM20A), transcript variant 1	9.95989	0.039049
FAM3B	chr21:42720588-42720647	NM_058186	family with sequence similarity 3, member B (FAM3B), transcript variant 1	-6.92657	0.00750808
FAM43A	chr3:194409703-194409762	NM_153690	family with sequence similarity 43, member A (FAM43A)	5.458	0.00891419
FAM47E	chr4:77204817-77204876	NM_001242936	family with sequence similarity 47, member E (FAM47E), transcript variant 2	2.58112	0.0368527
FAM71E1	chr19:50970163-50970104	NM_138411	family with sequence similarity 71, member E1 (FAM71E1)	2.30828	0.00625347
FAM84A	chr2:14776066-14776125	NM_145175	family with sequence similarity 84, member A (FAM84A)	2.93057	0.00771671
FAM98A	chr2:33809181-33809122	NM_015475	family with sequence similarity 98, member A (FAM98A)	-3.09862	0.00724684
FANCI	chr15:89858528-89858587	NM_018193	Fanconi anemia, complementation group I (FANCI), transcript variant 2	4.02534	0.00532103
FAS	chr10:90774545-90774604	NM_000043	Fas cell surface death receptor (FAS), transcript variant 1	2.79394	0.00749277
FBLL1	chr5:167957563-167957622	NR_024356	fibrillarin-like 1 (FBLL1), non-coding RNA [NR_024356]	2.42276	0.0054061
FBLN1	chr22:45959173-45959232	NM_001996	fibulin 1 (FBLN1), transcript variant C	-7.82396	0.0148471
FBLN2	chr3:13679466-13679525	NM_001004019	fibulin 2 (FBLN2), transcript variant 1	-3.03163	0.00946298
FBXO2	chr1:11708617-11708558	NM_012168	F-box protein 2 (FBXO2)	2.89789	0.00867698
FBXO41	chr2:73481927-73481868	NM_001080410	F-box protein 41 (FBXO41)	3.57506	0.0454743
FCGBP	chr19:40354126-40354068	NM_003890	Fc fragment of IgG binding protein (FCGBP)	-3.80437	0.00651645
FCGR3A	chr1:161511888-161511829	NM_000569	Fc fragment of IgG, low affinity IIIa, receptor (CD16a) (FCGR3A), transcript variant 1	3.59741	0.00893506
FCN1	chr9:137801508-137801449	NM_002003	ficolin (collagen/fibrinogen domain containing) 1 (FCN1)	-2.86018	0.00617665
FER1L4	chr20:34146579-34146520	NR_119376	fer-1-like 4 (C. elegans), pseudogene (FER1L4), non-coding RNA [NR_119376]	5.54096	0.0397296
FEZ1	chr11:125322241-125318416	NM_005103	fasciculation and elongation protein zeta 1 (zygin I) (FEZ1), transcript variant 1	-2.30419	0.00849828
FGF13	chrX:137713947-137713888	NM_004114	fibroblast growth factor 13 (FGF13), transcript variant 1	-2.04284	0.00948604
FGFR3	chr4:1810363-1810422	NM_000142	fibroblast growth factor receptor 3 (FGFR3), transcript variant 1	2.08397	0.00984571
FGL2	chr7:76822747-76822688	NM_006682	fibrinogen-like 2 (FGL2)	-2.8575	0.00612089
FHL1	chrX:135293033-135293092	NM_001159704	four and a half LIM domains 1 (FHL1), transcript variant 4	-2.87586	0.00930636
FHL2	chr2:105977361-105977302	NM_001039492	four and a half LIM domains 2 (FHL2), transcript variant 5	-3.07649	0.00551714
FMOD	chr1:203309874-203309815	NM_002023	fibromodulin (FMOD), transcript variant 1	-3.39375	0.00904315
FNDC1	chr6:159692704-159692763	NM_032532	fibronectin type III domain containing 1 (FNDC1)	2.97699	0.00856007
FNDC3A	chr13:49783462-49783521	NM_001079673	fibronectin type III domain containing 3A (FNDC3A), transcript variant 1	2.32341	0.00785915
FOSB	chr19:45978205-45978264	NM_006732	FBJ murine osteosarcoma viral oncogene homolog B (FOSB), transcript variant 1	-2.5198	0.0345514
FOXA2	chr20:22562223-22562164	NM_021784	forkhead box A2 (FOXA2), transcript variant 1	-7.46188	0.0314909
FOXF2	chr6:1395386-1395445	NM_001452	forkhead box F2 (FOXF2)	-2.64041	0.00709414
FOXJ1	chr17:74132655-74132596	NM_001454	forkhead box J1 (FOXJ1)	-3.58148	0.0472026
FOXO3	chr6:109005888-109005947	NM_001455	forkhead box O3 (FOXO3), transcript variant 1	3.00827	0.0374313
FOXP4	chr6:41568054-41568113	NM_001012426	forkhead box P4 (FOXP4), transcript variant 1	3.03052	0.00998462
FOXQ1	chr6:1314629-1314688	NM_033260	forkhead box Q1 (FOXQ1)	17.7051	0.00857001
FRAS1	chr4:79465254-79465313	NM_025074	Fraser syndrome 1 (FRAS1), transcript variant 1	-4.97103	0.00524122
FRMD3	chr9:85859651-85859592	NM_174938	FERM domain containing 3 (FRMD3), transcript variant 1	19.7241	0.00658895
FTCDNL1	chr2:200710883-200710824	NR_034096	formiminotransferase cyclodeaminase N-terminal like (FTCDNL1), long non-coding RNA [NR_034096]	-5.1028	0.00673411
FTL	chr19:49469029-49469088	NM_000146	ferritin, light polypeptide (FTL)	-2.39366	0.00956511
FXYD5	chr19:35651651-35655064	NM_144779	FXYD domain containing ion transport regulator 5 (FXYD5), transcript variant 1	4.51177	0.00723403
FYN	chr6:111982770-111982711	NM_002037	FYN oncogene related to SRC, FGR, YES (FYN), transcript variant 1	2.54115	0.00856274
G0S2	chr1:209849597-209849656	NM_015714	G0/G1 switch 2 (G0S2)	31.4332	0.0420767
GAB2	chr11:77926747-77926688	NM_012296	GRB2-associated binding protein 2 (GAB2), transcript variant 2	2.58234	0.00862585
GADD45B	chr19:2478178-2478237	NM_015675	growth arrest and DNA-damage-inducible, beta (GADD45B)	-2.07326	0.0089474
GADD45G	chr9:92220889-92220948	NM_006705	growth arrest and DNA-damage-inducible, gamma (GADD45G)	-2.00177	0.022243
GALE	chr1:24123592-24123533	NM_000403	UDP-galactose-4-epimerase (GALE), transcript variant 1	8.51046	0.00744999
GALNT7	chr4:174244878-174244937	NM_017423	polypeptide N-acetylgalactosaminyltransferase 7 (GALNT7)	8.16015	0.0442501
GAS1	chr9:89559953-89559894	NM_002048	growth arrest-specific 1 (GAS1)	-7.29157	0.0240817
GAS7	chr17:9814278-9814219	NM_201433	growth arrest-specific 7 (GAS7), transcript variant c	2.62608	0.00704644
GCHFR	chr15:41059510-41059569	NM_005258	GTP cyclohydrolase I feedback regulator (GCHFR)	2.57311	0.00768638
GCSH	chr16:81116042-81115983	NM_004483	glycine cleavage system protein H (aminomethyl carrier) (GCSH), transcript variant 1	-3.02175	0.0423018
GDE1	chr16:19514113-19514054	NM_016641	glycerophosphodiester phosphodiesterase 1 (GDE1)	3.75464	0.043097
GDF15	chr19:18499890-18499949	NM_004864	growth differentiation factor 15 (GDF15)	18.9259	0.0230315
GFPT2	chr5:179727826-179727767	NM_005110	glutamine-fructose-6-phosphate transaminase 2 (GFPT2)	-4.16866	0.0452453
GFRA1	chr10:117816498-117816439	NM_005264	GDNF family receptor alpha 1 (GFRA1), transcript variant 1	-2.16456	0.00925558
GGCT	chr7:30536417-30536358	NM_024051	gamma-glutamylcyclotransferase (GGCT), transcript variant 1	5.03984	0.0347018
GHR	chr5:42721449-42721508	NM_000163	growth hormone receptor (GHR), transcript variant 1	-3.63423	0.0064363
GINS2	chr16:85711713-85711654	NM_016095	GINS complex subunit 2 (Psf2 homolog) (GINS2)	3.89046	0.0172776
GJA4	chr1:35261095-35261154	NM_002060	gap junction protein, alpha 4, 37kDa (GJA4)	3.26534	0.0224131
GLDC	chr9:6532808-6532749	NM_000170	glycine dehydrogenase (decarboxylating) (GLDC)	-3.93146	0.00750399
GLIS2	chr16:4389536-4389595	NM_032575	GLIS family zinc finger 2 (GLIS2)	3.84124	0.00841596
GLT1D1	chr12:129469286-129469345	NM_144669	glycosyltransferase 1 domain containing 1 (GLT1D1)	15.8449	0.0428638
GLT8D1	chr3:52728844-52728785	NM_001010983	glycosyltransferase 8 domain containing 1 (GLT8D1), transcript variant 3	2.5475	0.0356422
GLT8D2	chr12:104383204-104383145	NM_031302	glycosyltransferase 8 domain containing 2 (GLT8D2)	-4.52243	0.00714237
GNAO1	chr16:56381976-56382035	NM_138736	guanine nucleotide binding protein (G protein), alpha activating activity polypeptide O (GNAO1), transcript variant 2	3.26955	0.00797346
GNG11	chr7:93555764-93555823	NM_004126	guanine nucleotide binding protein (G protein), gamma 11 (GNG11)	-2.05464	0.00802332
GOLGA8A	chr15:34672224-34672165	NM_181077	golgin A8 family, member A (GOLGA8A), transcript variant 1	4.15302	0.0083557
GOLT1A	chr1:204170804-204168371	NM_198447	golgi transport 1A (GOLT1A)	13.7683	0.0482625
GPC3	chrX:132730535-132730476	NM_001164617	glypican 3 (GPC3), transcript variant 1	-4.70593	0.00753475
GPHN	chr14:67648373-67648432	NM_020806	gephyrin (GPHN), transcript variant 1	4.38424	0.00611413
GPN3	chr12:110890465-110890406	NM_001164372	GPN-loop GTPase 3 (GPN3), transcript variant 2	2.3364	0.00722742
GPR162	chr12:6936523-6936582	NM_019858	G protein-coupled receptor 162 (GPR162), transcript variant A-2	2.34897	0.00877298
GPR56	chr16:57698776-57698835	NM_201525	G protein-coupled receptor 56 (GPR56), transcript variant 3	2.0264	0.00600855
GPR98	chr5:90459768-90459826	NM_032119	G protein-coupled receptor 98 (GPR98), transcript variant 1	-3.31825	0.00710884
GPRC5B	chr16:19870688-19870629	NM_016235	G protein-coupled receptor, class C, group 5, member B (GPRC5B)	3.12709	0.0091318
GPX3	chr5:150407859-150407918	NM_002084	glutathione peroxidase 3 (plasma) (GPX3)	-1.79818	0.0068237
GPX4	chr19:1105673-1105732	NM_001039848	glutathione peroxidase 4 (GPX4), transcript variant 3	2.85783	0.0061902
GPX7	chr1:53074341-53074400	NM_015696	glutathione peroxidase 7 (GPX7)	2.0708	0.00773652
GRAMD3	chr5:125829184-125829243	NM_023927	GRAM domain containing 3 (GRAMD3), transcript variant 2	-2.76847	0.00880435
GRB10	chr7:50657786-50657752	NM_001001555	growth factor receptor-bound protein 10 (GRB10), transcript variant 4	2.76225	0.00860412
GRIN2C	chr17:72838263-72838204	NM_000835	glutamate receptor, ionotropic, N-methyl D-aspartate 2C (GRIN2C), transcript variant 1	-19.0179	0.00637449
GRK5	chr10:121214967-121215023	NM_005308	G protein-coupled receptor kinase 5 (GRK5)	-2.69149	0.00508367
GSDMB	chr17:38060909-38060850	NM_001165958	gasdermin B (GSDMB), transcript variant 3	3.42871	0.00785461
GSK3A	chr19:42734408-42734349	NM_019884	glycogen synthase kinase 3 alpha (GSK3A)	2.42017	0.00821181
GSTM1	chr1:110231672-110231731	NM_146421	glutathione S-transferase mu 1 (GSTM1), transcript variant 2	-2.30423	0.00979111
GSTM3	chr1:110279673-110279614	NM_000849	glutathione S-transferase mu 3 (brain) (GSTM3), transcript variant 1	-2.4276	0.00944148
GSTM5	chr1:110260419-110260478	NM_000851	glutathione S-transferase mu 5 (GSTM5)	-5.52361	0.00659115
GTF2E1	chr3:120501611-120501670	NM_005513	general transcription factor IIE, polypeptide 1, alpha 56kDa (GTF2E1)	-1.58663	0.0185163
GULP1	chr2:189458677-189458736	NM_001252668	GULP, engulfment adaptor PTB domain containing 1 (GULP1), transcript variant 2	-4.46449	0.00908019
GUSB	chr7:65425765-65425706	NM_000181	glucuronidase, beta (GUSB), transcript variant 1	2.64246	0.0421436
GZMB	chr14:25100295-25100236	NM_004131	granzyme B (granzyme 2, cytotoxic T-lymphocyte-associated serine esterase 1) (GZMB)	-2.27245	0.008111
H19	chr11:2016733-2016674	NR_002196	H19, imprinted maternally expressed transcript (non-protein coding) (H19), long non-coding RNA [NR_002196]	-6.59209	3.68076e-05
H3F3A	chr1:226253364-226253423	NM_002107	H3 histone, family 3A (H3F3A)	2.13928	0.00662624
HADHB	chr2:26512913-26512972	NM_000183	hydroxyacyl-CoA dehydrogenase/3-ketoacyl-CoA thiolase/enoyl-CoA hydratase (trifunctional protein), beta subunit (HADHB), transcript variant 1	2.31323	0.00942325
HAMP	chr19:35775986-35776045	NM_021175	hepcidin antimicrobial peptide (HAMP)	4.96987	0.00542168
HARS	chr5:140053796-140053737	NM_002109	histidyl-tRNA synthetase (HARS), transcript variant 1	2.81844	0.0377433
HBA2	chr16:223560-223619	NM_000517	hemoglobin, alpha 2 (HBA2)	-1.86976	0.0410619
HBB	chr11:5246777-5246718	NM_000518	hemoglobin, beta (HBB)	-1.95812	0.0198594
HBD	chr11:5255317-5255258	NM_000519	hemoglobin, delta (HBD)	-3.3396	0.0012273
HBG1	chr11:5269593-5269534	NM_000559	hemoglobin, gamma A (HBG1)	-2.18801	0.00893451
HBM	chr16:216693-216752	NM_001003938	hemoglobin, mu (HBM)	-2.12925	0.00851717
HBP1	chr7:106842145-106842204	NM_012257	HMG-box transcription factor 1 (HBP1), transcript variant 2	2.70976	0.0063677
HBQ1	chr16:230574-230717	NM_005331	hemoglobin, theta 1 (HBQ1)	-2.60685	0.0146494
HCRTR1	chr1:32092654-32092713	NM_001525	hypocretin (orexin) receptor 1 (HCRTR1)	-2.68587	0.00924258
HERC4	chr10:69682610-69682551	NM_022079	HECT and RLD domain containing E3 ubiquitin protein ligase 4 (HERC4), transcript variant 1	2.98415	0.00927962
HES6	chr2:239147006-239146947	NM_018645	hes family bHLH transcription factor 6 (HES6), transcript variant 1	27.4907	0.0184528
HEY2	chr6:126082004-126082063	NM_012259	hes-related family bHLH transcription factor with YRPW motif 2 (HEY2)	24.0997	0.0412348
HGD	chr3:120347262-120347203	NM_000187	homogentisate 1,2-dioxygenase (HGD)	-7.28858	0.0471761
HIGD1B	chr17:42925563-42926622	NM_016438	HIG1 hypoxia inducible domain family, member 1B (HIGD1B), transcript variant 1	9.44949	0.00917103
HIST1H2AC	chr6:26138822-26138881	ENST00000314088	histone cluster 1, H2ac [Source:HGNC Symbol;Acc:4733] [ENST00000314088]	2.01286	0.0493781
HIST1H2AD	chr6:26199142-26199083	NM_021065	histone cluster 1, H2ad (HIST1H2AD)	2.84232	0.0383218
HIST1H2AK	chr6:27805788-27805729	NM_003510	histone cluster 1, H2ak (HIST1H2AK)	4.26545	0.0491246
HIST1H2BB	chr6:26043565-26043506	NM_021062	histone cluster 1, H2bb (HIST1H2BB)	4.06821	0.0298198
HIST1H2BH	chr6:26252222-26252281	NM_003524	histone cluster 1, H2bh (HIST1H2BH)	4.19776	0.0243213
HIST1H3A	chr6:26020881-26020940	NM_003529	histone cluster 1, H3a (HIST1H3A)	3.13174	0.00725033
HIST2H2AB	chr1:149859244-149859185	NM_175065	histone cluster 2, H2ab (HIST2H2AB)	5.0911	0.0335077
HK2	chr2:75120331-75120390	NM_000189	hexokinase 2 (HK2)	3.36649	0.0072562
HKDC1	chr10:71026958-71027017	NM_025130	hexokinase domain containing 1 (HKDC1)	-13.0644	0.0473135
HLA-A	chr6:29912381-29913024	NM_002116	major histocompatibility complex, class I, A (HLA-A), transcript variant 1 (A*03:01:0:01 allele)	2.09217	0.0096733
HLA-DQB1	chr6:32628010-32627951	NM_001243961	major histocompatibility complex, class II, DQ beta 1 (HLA-DQB1), transcript variant 2	2.17603	0.0089203
HLA-DQB2	chr6:32726794-32726735	NM_001198858	major histocompatibility complex, class II, DQ beta 2 (HLA-DQB2)	2.01819	0.00984935
HLF	chr17:53402334-53402393	NM_002126	hepatic leukemia factor (HLF)	-2.64588	0.00608062
HLTF	chr3:148748450-148748391	NM_003071	helicase-like transcription factor (HLTF), transcript variant 1	2.89249	0.00775484
HNRNPA1	chr12:54678778-54678837	NM_031157	heterogeneous nuclear ribonucleoprotein A1 (HNRNPA1), transcript variant 2	2.35256	0.00679951
HPCA	chr1:33360179-33360238	NM_002143	hippocalcin (HPCA)	2.57497	0.00715578
HPN	chr19:35556490-35556549	NM_182983	hepsin (HPN), transcript variant 1	2.05085	0.00821544
HRAS	chr11:533812-533600	NM_005343	Harvey rat sarcoma viral oncogene homolog (HRAS), transcript variant 1	1.80048	0.0253639
HRK	chr12:117294035-117293976	ENST00000257572	harakiri, BCL2 interacting protein (contains only BH3 domain) [Source:HGNC Symbol;Acc:5185] [ENST00000257572]	3.00908	0.00650146
HS6ST2	chrX:131760147-131760088	NM_001077188	heparan sulfate 6-O-sulfotransferase 2 (HS6ST2), transcript variant L	39.7612	0.00618908
HSD11B1	chr1:209907901-209907960	NM_181755	hydroxysteroid (11-beta) dehydrogenase 1 (HSD11B1), transcript variant 2	-3.3976	0.00641942
HSPA4	chr5:132440067-132440126	NM_002154	heat shock 70kDa protein 4 (HSPA4)	2.6329	0.00695659
HSPB8	chr12:119617464-119624868	NM_014365	heat shock 22kDa protein 8 (HSPB8)	-3.99381	0.0316323
ICAM1	chr19:10396298-10396358	NM_000201	intercellular adhesion molecule 1 (ICAM1)	5.50058	0.00606353
ICAM4	chr19:10399139-10399198	NM_022377	intercellular adhesion molecule 4 (Landsteiner-Wiener blood group) (ICAM4), transcript variant 2	5.68864	0.00762017
ICAM5	chr19:10407322-10407381	NM_003259	intercellular adhesion molecule 5, telencephalin (ICAM5)	12.9391	0.00552034
IDO1	chr8:39785529-39785588	NM_002164	indoleamine 2,3-dioxygenase 1 (IDO1)	-2.99471	0.00891387
IER2	chr19:13265586-13265645	NM_004907	immediate early response 2 (IER2)	-1.67838	0.0097647
IER3	chr6:30711371-30711312	NM_003897	immediate early response 3 (IER3)	5.5147	0.0435886
IER5L	chr9:131937927-131937868	NM_203434	immediate early response 5-like (IER5L)	6.53735	0.00693889
IFFO2	chr1:19230868-19230809	NM_001136265	intermediate filament family orphan 2 (IFFO2)	3.82158	0.0059147
IFIT2	chr10:91068397-91068456	NM_001547	interferon-induced protein with tetratricopeptide repeats 2 (IFIT2)	3.37819	0.00976452
IGF1	chr12:102796325-102796266	NM_000618	insulin-like growth factor 1 (somatomedin C) (IGF1), transcript variant 4	-3.02976	0.00695709
IGF2	chr11:2150453-2150394	NM_000612	insulin-like growth factor 2 (somatomedin A) (IGF2), transcript variant 1	-5.26058	0.0117834
IGFALS	chr16:1840514-1840455	NM_004970	insulin-like growth factor binding protein, acid labile subunit (IGFALS), transcript variant 2	2.42303	0.00686288
IGFBP3	chr7:45952667-45952608	NM_001013398	insulin-like growth factor binding protein 3 (IGFBP3), transcript variant 1	2.84371	0.0172241
IGFBP5	chr2:217537226-217537167	NM_000599	insulin-like growth factor binding protein 5 (IGFBP5)	4.19527	0.00812498
IGFBP6	chr12:53494853-53494912	NM_002178	insulin-like growth factor binding protein 6 (IGFBP6)	4.66748	0.00948222
IGFBPL1	chr9:38411463-38411404	NM_001007563	insulin-like growth factor binding protein-like 1 (IGFBPL1)	-5.41867	0.00521042
IGFN1	chr1:201197610-201197669	NM_001164586	immunoglobulin-like and fibronectin type III domain containing 1 (IGFN1)	-5.25399	0.0108891
IGSF1	chrX:130419158-130419099	NM_205833	immunoglobulin superfamily, member 1 (IGSF1), transcript variant 2	1.90135	0.0430064
IGSF21	chr1:18704906-18704965	NM_032880	immunoglobin superfamily, member 21 (IGSF21)	5.96581	0.00635638
IKZF2	chr2:213864595-213864536	NM_001079526	IKAROS family zinc finger 2 (Helios) (IKZF2), transcript variant 2	4.44777	0.00884481
IKZF4	chr12:56432131-56432190	NM_022465	IKAROS family zinc finger 4 (Eos) (IKZF4)	2.35262	0.00715339
IL13RA1	chrX:117928406-117928465	NM_001560	interleukin 13 receptor, alpha 1 (IL13RA1)	2.50233	0.00815568
IL17RD	chr3:57124128-57124069	NM_017563	interleukin 17 receptor D (IL17RD)	3.09619	0.00893864
IL4I1	chr19:50392976-50392917	NM_152899	interleukin 4 induced 1 (IL4I1), transcript variant 1	3.20703	0.0430727
ILDR1	chr3:121707033-121706974	NM_175924	immunoglobulin-like domain containing receptor 1 (ILDR1), transcript variant 2	-2.05891	0.0060987
ILK	chr11:6631739-6631798	NM_001014795	integrin-linked kinase (ILK), transcript variant 3	2.81352	0.00822527
IMPAD1	chr8:57871074-57871015	NM_017813	inositol monophosphatase domain containing 1 (IMPAD1)	2.03577	0.00969023
INHBA	chr7:41729305-41729246	NM_002192	inhibin, beta A (INHBA)	2.87665	0.00952682
INHBB	chr2:121108780-121108839	NM_002193	inhibin, beta B (INHBB)	3.54448	0.00537031
INMT	chr7:30797158-30797217	NM_001199219	indolethylamine N-methyltransferase (INMT), transcript variant 2	-4.41164	0.0310593
INPP5K	chr17:1397962-1397903	NM_001135642	inositol polyphosphate-5-phosphatase K (INPP5K), transcript variant 3	2.76057	0.00652203
IRAK2	chr3:10285302-10285361	NM_001570	interleukin-1 receptor-associated kinase 2 (IRAK2)	4.27397	0.045832
IRF5	chr7:128589323-128589382	NM_001098627	interferon regulatory factor 5 (IRF5), transcript variant 3	2.98263	0.00577164
IRS1	chr2:227600207-227600148	NM_005544	insulin receptor substrate 1 (IRS1)	-3.25736	0.00635107
IRX2	chr5:2746395-2746336	NM_033267	iroquois homeobox 2 (IRX2), transcript variant 1	2.44464	0.00801082
ISG15	chr1:949567-949626	NM_005101	ISG15 ubiquitin-like modifier (ISG15)	2.89095	0.00853106
ISYNA1	chr19:18545827-18545768	NM_016368	inositol-3-phosphate synthase 1 (ISYNA1), transcript variant 1	2.67387	0.00690084
ITGB2	chr21:46305985-46305926	NM_000211	integrin, beta 2 (complement component 3 receptor 3 and 4 subunit) (ITGB2), transcript variant 1	3.67003	0.0383242
ITM2A	chrX:78616934-78616875	NM_004867	integral membrane protein 2A (ITM2A), transcript variant 1	-2.33486	0.00787375
ITPR2	chr12:26488383-26488324	NM_002223	inositol 1,4,5-trisphosphate receptor, type 2 (ITPR2)	3.27611	0.00785929
JAG2	chr14:105608733-105608674	NM_002226	jagged 2 (JAG2), transcript variant 1	2.53518	0.00973884
JAK3	chr19:17935656-17935597	NM_000215	Janus kinase 3 (JAK3)	3.72239	0.00511675
JAM2	chr21:27087158-27087217	NM_021219	junctional adhesion molecule 2 (JAM2), transcript variant 1	-2.35725	0.00972526
JDP2	chr14:75937082-75937141	NM_130469	Jun dimerization protein 2 (JDP2), transcript variant 1	-1.83788	0.00852765
JPH1	chr8:75147059-75147000	NM_020647	junctophilin 1 (JPH1)	4.25098	0.0098248
JUN	chr1:59246570-59246511	NM_002228	jun proto-oncogene (JUN)	-3.37781	0.00547078
KCNIP4	chr4:20730329-20730270	NM_001035003	Kv channel interacting protein 4 (KCNIP4), transcript variant 5	-5.65432	0.00564639
KCNJ13	chr2:233631500-233631441	NM_002242	potassium inwardly-rectifying channel, subfamily J, member 13 (KCNJ13), transcript variant 1	-13.1659	0.0466532
KCNJ15	chr21:39673353-39673412	NM_170736	potassium inwardly-rectifying channel, subfamily J, member 15 (KCNJ15), transcript variant 1	2.35515	0.00522792
KCNJ2	chr17:68176016-68176075	NM_000891	potassium inwardly-rectifying channel, subfamily J, member 2 (KCNJ2)	26.6121	0.00782484
KCNK17	chr6:39267095-39267036	NM_031460	potassium channel, subfamily K, member 17 (KCNK17), transcript variant 1	2.28214	0.0479677
KCNK5	chr6:39156880-39156821	NM_003740	potassium channel, subfamily K, member 5 (KCNK5)	6.02182	0.0388068
KCNN4	chr19:44270995-44270936	NM_002250	potassium intermediate/small conductance calcium-activated channel, subfamily N, member 4 (KCNN4)	12.6184	0.0088328
KCNS3	chr2:18114112-18114171	NM_002252	potassium voltage-gated channel, delayed-rectifier, subfamily S, member 3 (KCNS3), transcript variant 1	3.07319	0.00825276
KDM4A	chr1:44171129-44171188	NM_014663	lysine (K)-specific demethylase 4A (KDM4A)	2.75794	0.0050692
KHDRBS2	chr6:62390352-62390293	NM_152688	KH domain containing, RNA binding, signal transduction associated 2 (KHDRBS2)	-4.86674	0.00556789
KIAA0101	chr15:64657906-64657847	NM_014736	KIAA0101 (KIAA0101), transcript variant 1	4.52428	0.0353278
KIAA0408	chr6:127764999-127764940	NM_014702	KIAA0408 (KIAA0408)	14.6332	0.00873839
KIAA1456	chr8:12887037-12887096	NM_020844	KIAA1456 (KIAA1456), transcript variant 1	-5.53927	0.0055436
KIAA2013	chr1:11980356-11980297	NM_138346	KIAA2013 (KIAA2013)	2.46689	0.00930369
KIF19	chr17:72351878-72351937	NM_153209	kinesin family member 19 (KIF19)	-14.8848	0.00742978
KIF22	chr16:29815336-29816143	NM_007317	kinesin family member 22 (KIF22), transcript variant 1	3.59619	0.0204814
KIT	chr4:55606511-55606570	NM_000222	v-kit Hardy-Zuckerman 4 feline sarcoma viral oncogene homolog (KIT), transcript variant 1	-9.49959	0.00615049
KLF2	chr19:16438246-16438305	NM_016270	Kruppel-like factor 2 (KLF2)	-2.70261	0.0499481
KLF6	chr10:3821446-3821387	NM_001300	Kruppel-like factor 6 (KLF6), transcript variant A	-2.55141	0.00712485
KLK11	chr19:51525685-51525626	NM_144947	kallikrein-related peptidase 11 (KLK11), transcript variant 2	154.488	0.00362538
KRAS	chr12:25378608-25378549	NM_004985	Kirsten rat sarcoma viral oncogene homolog (KRAS), transcript variant b	2.83927	0.0208459
KRT15	chr17:39670201-39670142	NM_002275	keratin 15 (KRT15)	3.65485	0.0430306
KRT27	chr17:38933129-38933070	NM_181537	keratin 27 (KRT27)	3.47271	0.0348071
KSR2	chr12:117891500-117891441	NM_173598	kinase suppressor of ras 2 (KSR2)	6.32178	0.0470126
KTI12	chr1:52498019-52497960	NM_138417	KTI12 homolog, chromatin associated (S. cerevisiae) (KTI12)	2.36717	0.00908027
LAD1	chr1:201350401-201350342	NM_005558	ladinin 1 (LAD1)	3.50827	0.0487063
LAMB3	chr1:209788415-209788356	NM_001017402	laminin, beta 3 (LAMB3), transcript variant 2	45.128	0.0145668
LAMC2	chr1:183209301-183209453	NM_018891	laminin, gamma 2 (LAMC2), transcript variant 2	2.64537	0.0348024
LAMP2	chrX:119575645-119575586	NM_001122606	lysosomal-associated membrane protein 2 (LAMP2), transcript variant C	2.86046	0.0051407
LAMP5	chr20:9511041-9511100	NM_012261	lysosomal-associated membrane protein family, member 5 (LAMP5), transcript variant 1	6.31275	0.00651275
LARP1	chr5:154196833-154196892	NM_015315	La ribonucleoprotein domain family, member 1 (LARP1)	3.65429	0.00754616
LARP6	chr15:71123971-71123912	NM_018357	La ribonucleoprotein domain family, member 6 (LARP6), transcript variant 1	3.72845	0.0444777
LASP1	chr17:37077464-37077523	NM_006148	LIM and SH3 protein 1 (LASP1), transcript variant 1	3.31941	0.00532
LAT2	chr7:73644076-73644135	NM_032464	linker for activation of T cells family, member 2 (LAT2), transcript variant 1	2.47091	0.00981105
LAYN	chr11:111431460-111431519	NM_178834	layilin (LAYN), transcript variant 2	-3.26504	0.00931835
LCMT1	chr16:25182080-25186270	NM_016309	leucine carboxyl methyltransferase 1 (LCMT1), transcript variant 1	2.2376	0.00628056
LCN12	chr9:139848647-139848706	NM_178536	lipocalin 12 (LCN12)	4.54255	0.0447729
LCN6	chr9:139640336-139639714	NM_198946	lipocalin 6 (LCN6)	3.7816	0.0211148
LDLRAD4	chr18:13652550-13652609	NM_181482	low density lipoprotein receptor class A domain containing 4 (LDLRAD4), transcript variant a2	4.12463	0.0166178
LEF1	chr4:108968805-108968746	NM_016269	lymphoid enhancer-binding factor 1 (LEF1), transcript variant 1	1.91128	0.0323392
LEMD1	chr1:205350823-205350764	NM_001001552	LEM domain containing 1 (LEMD1), transcript variant 3	3.23419	0.00576972
LEPR	chr1:66100649-66100708	NM_001003679	leptin receptor (LEPR), transcript variant 3	-3.38309	0.00887914
LGALS3	chr14:55609454-55611879	NM_002306	lectin, galactoside-binding, soluble, 3 (LGALS3), transcript variant 1	2.34584	0.00721472
LIFR	chr5:38476001-38475942	NM_002310	leukemia inhibitory factor receptor alpha (LIFR), transcript variant 2	-12.2184	0.0484757
LIMK2	chr22:31675654-31675713	NM_016733	LIM domain kinase 2 (LIMK2), transcript variant 2b	-3.19057	0.00761829
LINC00087	chrX:134229116-134229057	NR_024493	long intergenic non-protein coding RNA 87 (LINC00087), long non-coding RNA [NR_024493]	3.68446	0.0098557
LINC00092	chr9:98782134-98782075	NR_024129	long intergenic non-protein coding RNA 92 (LINC00092), long non-coding RNA [NR_024129]	-2.96054	0.00586903
LINC00341	chr14:95873748-95873689	NR_026779	long intergenic non-protein coding RNA 341 (LINC00341), long non-coding RNA [NR_026779]	-1.70022	0.00569743
LINC00626	chr1:168761919-168761978	NR_024160	long intergenic non-protein coding RNA 626 (LINC00626), long non-coding RNA [NR_024160]	4.92953	0.00824885
LINC00925	chr15:89941658-89941717	NR_015411	long intergenic non-protein coding RNA 925 (LINC00925), long non-coding RNA [NR_015411]	2.50743	0.03778
LINC01137	chr1:37920866-37920807	NR_038842	long intergenic non-protein coding RNA 1137 (LINC01137), long non-coding RNA [NR_038842]	5.64547	0.0462246
LINGO2	chr9:27948668-27948609	NM_152570	leucine rich repeat and Ig domain containing 2 (LINGO2), transcript variant 1	-4.58867	0.00673491
LKAAEAR1	chr20:62714820-62714761	NM_001007125	LKAAEAR motif containing 1 (LKAAEAR1)	4.36339	0.0277761
LMNA	chr1:156107471-156107530	NM_005572	lamin A/C (LMNA), transcript variant 2	2.91752	0.0053386
LMO3	chr12:16701693-16701634	NM_018640	LIM domain only 3 (rhombotin-like 2) (LMO3), transcript variant 1	3.76739	0.0332474
LOC100129129	chr8:11203536-11203477	XR_113108	uncharacterized LOC100129129 (LOC100129129), misc_RNA [XR_113108]	-4.35533	0.0347805
LOC100132354	chr6:43905882-43905941	NR_024478	uncharacterized LOC100132354 (LOC100132354), long non-coding RNA [NR_024478]	4.77277	0.0308299
LOC100289090	chr15:42188025-42188084	AK057625	cDNA FLJ33063 fis, clone TRACH2000047. [AK057625]	2.50517	0.014031
LOC100996405	chr19:7224336-7224280	XM_003846604	uncharacterized LOC100996405 (LOC100996405)	2.45249	0.00928509
LOC102724229	chr7:102220041-102219982	XM_006716222	uncharacterized LOC102724229 (LOC102724229)	2.25269	0.00841916
LOC102724307	chr10:104594200-104594259	XR_424180	uncharacterized LOC102724307 (LOC102724307), ncRNA [XR_424180]	-3.48844	0.0081325
LOC283588	chr14:91314296-91314237	AK095276	cDNA FLJ37957 fis, clone CTONG2009529. [AK095276]	-2.72462	0.00989081
LOC388282	chr16:57850762-57850821	NM_001278081	uncharacterized LOC388282 (LOC388282)	3.09278	0.0409228
LOC401127	chr4:39483057-39483116	NR_026854	WD repeat domain 5 pseudogene (LOC401127), non-coding RNA [NR_026854]	-16.0306	0.00590736
LOC646736	chr2:227044631-227044690	NR_046102	uncharacterized LOC646736 (LOC646736), long non-coding RNA [NR_046102]	-4.54395	0.0393734
LOC646762	chr7:29685597-29685538	NR_024278	uncharacterized LOC646762 (LOC646762), long non-coding RNA [NR_024278]	8.79848	0.0336864
LOC653602	chr2:14790452-14790511	NM_001291410	uncharacterized LOC653602 (LOC653602)	2.71187	0.00868655
LOC728392	chr17:5402831-5402772	NM_001162371	uncharacterized LOC728392 (LOC728392)	3.33984	0.0179884
LONRF2	chr2:100900162-100900103	NM_198461	LON peptidase N-terminal domain and ring finger 2 (LONRF2)	21.5303	0.0120697
LOXL2	chr8:23154845-23154786	NM_002318	lysyl oxidase-like 2 (LOXL2)	2.99364	0.00886037
LPAR1	chr9:113636129-113636070	NM_057159	lysophosphatidic acid receptor 1 (LPAR1), transcript variant 2	-3.81225	0.00612646
LPL	chr8:19824187-19824246	NM_000237	lipoprotein lipase (LPL)	7.98776	0.0146204
LRCOL1	chr12:133179847-133179788	NM_001195520	leucine rich colipase-like 1 (LRCOL1)	2.67473	0.00787267
LRP4	chr11:46878608-46878549	NM_002334	low density lipoprotein receptor-related protein 4 (LRP4)	155.96	0.0304381
LRP5L	chr22:25747638-25747579	NM_182492	low density lipoprotein receptor-related protein 5-like (LRP5L), transcript variant 1	3.77366	0.00919214
LRRC4C	chr11:40136152-40136093	NM_020929	leucine rich repeat containing 4C (LRRC4C), transcript variant 1	-6.11437	0.00967689
LRRC75A	chr17:16345428-16345369	NM_207387	leucine rich repeat containing 75A (LRRC75A), transcript variant 2	3.9802	0.00697375
LRRFIP1	chr2:238673547-238673606	NM_001137552	leucine rich repeat (in FLII) interacting protein 1 (LRRFIP1), transcript variant 3	-3.86572	0.00776674
LSP1	chr11:1913364-1913423	NM_001013254	lymphocyte-specific protein 1 (LSP1), transcript variant 3	-3.19414	0.007699
LTBP1	chr2:33623836-33623895	NM_206943	latent transforming growth factor beta binding protein 1 (LTBP1), transcript variant 1	3.27677	0.00677974
LTF	chr3:46479489-46477720	NM_002343	lactotransferrin (LTF), transcript variant 1	-5.30128	0.00582467
LUC7L2	chr7:139107996-139108055	NM_016019	LUC7-like 2 (S. cerevisiae) (LUC7L2), transcript variant 1	2.65758	0.00734451
LYPD5	chr19:44300535-44300476	NM_182573	LY6/PLAUR domain containing 5 (LYPD5), transcript variant B	3.71534	0.00668784
LYPLA2	chr1:24121848-24121907	NM_007260	lysophospholipase II (LYPLA2)	2.3865	0.00935146
LYSMD2	chr15:52015651-52015592	NM_153374	LysM, putative peptidoglycan-binding, domain containing 2 (LYSMD2), transcript variant 1	2.60732	0.00578843
MACROD2	chr20:16033184-16033243	NM_080676	MACRO domain containing 2 (MACROD2), transcript variant 1	3.8007	0.00851885
MAFB	chr20:39314869-39314810	NM_005461	v-maf avian musculoaponeurotic fibrosarcoma oncogene homolog B (MAFB)	-7.75683	0.00517293
MALL	chr2:110841931-110841872	NM_005434	mal, T-cell differentiation protein-like (MALL)	7.24981	0.0446172
MAMLD1	chrX:149682217-149682276	NM_005491	mastermind-like domain containing 1 (MAMLD1), transcript variant 2	15.2057	0.0340052
MANEAL	chr1:38266643-38266702	NM_001031740	mannosidase, endo-alpha-like (MANEAL), transcript variant 1	5.06886	0.0289812
MAOA	chrX:43606008-43606067	NM_001270458	monoamine oxidase A (MAOA), transcript variant 2	2.7999	0.00783785
MAP2	chr2:210598712-210598771	NM_002374	microtubule-associated protein 2 (MAP2), transcript variant 1	2.60163	0.00720648
MAP2K1	chr15:66783224-66783283	NM_002755	mitogen-activated protein kinase kinase 1 (MAP2K1)	1.70533	0.0149802
MAP9	chr4:156263949-156263890	NM_001039580	microtubule-associated protein 9 (MAP9)	2.32083	0.00798818
MAPK1	chr22:22123603-22123544	NM_138957	mitogen-activated protein kinase 1 (MAPK1), transcript variant 2	1.88478	0.0308128
MAPK13	chr6:36107315-36107374	NM_002754	mitogen-activated protein kinase 13 (MAPK13), transcript variant 1	3.7323	0.00838041
MBNL2	chr13:98046226-98046285	NM_144778	muscleblind-like splicing regulator 2 (MBNL2), transcript variant 1	-2.31886	0.0258201
MBOAT7	chr19:54677445-54677386	NM_024298	membrane bound O-acyltransferase domain containing 7 (MBOAT7), transcript variant 1	2.76879	0.0089716
MDH1	chr2:63834237-63834296	NM_005917	malate dehydrogenase 1, NAD (soluble) (MDH1), transcript variant 2	2.41339	0.0468609
MDK	chr11:46405231-46405290	NM_001012334	midkine (neurite growth-promoting factor 2) (MDK), transcript variant 1	3.53122	0.0389314
MEA1	chr6:42980170-42980111	NM_014623	male-enhanced antigen 1 (MEA1)	2.37585	0.0052233
MED13	chr17:60020094-60020035	NM_005121	mediator complex subunit 13 (MED13)	3.55202	0.0084905
MEGF9	chr9:123363867-123363808	NM_001080497	multiple EGF-like-domains 9 (MEGF9)	2.87469	0.00836337
MEIS1	chr2:66799326-66799385	NM_002398	Meis homeobox 1 (MEIS1)	-3.72087	0.0244047
MERTK	chr2:112786885-112786944	NM_006343	c-mer proto-oncogene tyrosine kinase (MERTK)	5.11904	0.0315474
MET	chr7:116438290-116438349	NM_000245	met proto-oncogene (MET), transcript variant 2	23.0177	0.0345039
METTL7B	chr12:56077637-56077696	NM_152637	methyltransferase like 7B (METTL7B)	11.9802	0.00595605
MFAP4	chr17:19286872-19286813	NM_002404	microfibrillar-associated protein 4 (MFAP4), transcript variant 2	-4.32636	0.0325743
MFAP5	chr12:8800746-8800687	NM_003480	microfibrillar associated protein 5 (MFAP5)	-4.1847	0.0229504
MFSD11	chr17:74774485-74774544	NM_024311	major facilitator superfamily domain containing 11 (MFSD11), transcript variant 5	4.39629	0.00513172
MFSD2A	chr1:40435568-40435627	NM_001136493	major facilitator superfamily domain containing 2A (MFSD2A), transcript variant 1	14.981	0.00376756
MGAT4A	chr2:99242256-99242197	NM_012214	mannosyl (alpha-1,3-)-glycoprotein beta-1,4-N-acetylglucosaminyltransferase, isozyme A (MGAT4A), transcript variant 1	3.67829	0.00732412
MGC24103	chr9:16526545-16526486	BC020879	hypothetical MGC24103	-3.73911	0.00638427
MGST2	chr4:140625256-140625315	NM_002413	microsomal glutathione S-transferase 2 (MGST2), transcript variant 1	3.08135	0.00875232
MIEF2	chr17:18168888-18168947	NM_139162	mitochondrial elongation factor 2 (MIEF2), transcript variant 1	2.67561	0.00670819
MINOS1-NBL1	chr1:19984882-19984941	NM_001204088	MINOS1-NBL1 readthrough (MINOS1-NBL1), transcript variant 1	-2.3312	0.037251
MIOX	chr22:50927830-50927974	NM_017584	myo-inositol oxygenase (MIOX)	-2.82963	0.0082253
MIR31HG	chr9:21454775-21454716	NR_027054	MIR31 host gene (non-protein coding) (MIR31HG), long non-coding RNA [NR_027054]	55.2811	0.00536421
MIR4697HG	chr11:133766453-133766394	NR_024344	MIR4697 host gene (non-protein coding) (MIR4697HG), long non-coding RNA [NR_024344]	-2.92333	0.00653724
MLLT11	chr1:151040758-151040817	NM_006818	myeloid/lymphoid or mixed-lineage leukemia (trithorax homolog, Drosophila); translocated to, 11 (MLLT11)	8.01178	0.0065827
MLPH	chr2:238457898-238461015	NM_024101	melanophilin (MLPH), transcript variant 1	-4.69534	0.00969393
MMP9	chr20:44645121-44645180	NM_004994	matrix metallopeptidase 9 (gelatinase B, 92kDa gelatinase, 92kDa type IV collagenase) (MMP9)	3.19113	0.00898161
MOB3B	chr9:27326043-27325984	NM_024761	MOB kinase activator 3B (MOB3B)	-4.7133	0.0427541
MORC4	chrX:106184156-106184097	NM_024657	MORC family CW-type zinc finger 4 (MORC4), transcript variant 1	5.11892	0.00919653
MPC1	chr6:166778507-166778448	NM_016098	mitochondrial pyruvate carrier 1 (MPC1), transcript variant 1	-2.23348	0.0065691
MPP5	chr14:67802437-67802496	NM_022474	membrane protein, palmitoylated 5 (MAGUK p55 subfamily member 5) (MPP5), transcript variant 1	-2.13167	0.00673665
MPPED2	chr11:30431949-30431890	NM_001584	metallophosphoesterase domain containing 2 (MPPED2), transcript variant 1	-4.54235	0.00692503
MPV17	chr2:27532634-27532575	NM_002437	MpV17 mitochondrial inner membrane protein (MPV17)	3.16972	0.0454745
MPZL2	chr11:118127915-118127856	NM_144765	myelin protein zero-like 2 (MPZL2), transcript variant 2	9.58405	0.00534917
MRC2	chr17:60770827-60770886	NM_006039	mannose receptor, C type 2 (MRC2)	4.96262	0.0062263
MREG	chr2:216808159-216808100	NM_018000	melanoregulin (MREG)	3.49879	0.00959279
MROH7	chr1:55175863-55175922	NM_001039464	maestro heat-like repeat family member 7 (MROH7), transcript variant 1	-2.76841	0.00738534
MRPL14	chr6:44081434-44081375	NM_032111	mitochondrial ribosomal protein L14 (MRPL14)	2.53878	0.00760173
MRPL45	chr17:36478912-36478971	NM_032351	mitochondrial ribosomal protein L45 (MRPL45), transcript variant 1	2.47259	0.00621914
MRPS6	chr21:35515227-35515286	NM_032476	mitochondrial ribosomal protein S6 (MRPS6)	4.6853	0.0162146
MSH2	chr2:47710161-47710220	NM_000251	mutS homolog 2 (MSH2), transcript variant 1	2.36583	0.00557339
MT1F	chr16:56693077-56693136	NM_005949	metallothionein 1F (MT1F)	-4.39831	0.0387235
MT1G	chr16:56700752-56700693	NM_005950	metallothionein 1G (MT1G)	-6.97521	0.046669
MT1H	chr16:56704902-56704961	NM_005951	metallothionein 1H (MT1H)	-9.54156	0.0499133
MTHFR	chr1:11846464-11846405	NM_005957	methylenetetrahydrofolate reductase (NAD(P)H) (MTHFR)	3.1913	0.00835914
MTO1	chr6:74210376-74210435	NM_012123	mitochondrial tRNA translation optimization 1 (MTO1), transcript variant 2	2.78455	0.00637348
MTSS1	chr8:125563314-125563255	NM_014751	metastasis suppressor 1 (MTSS1), transcript variant 2	2.59619	0.00846506
MUM1L1	chrX:105452546-105452605	NM_152423	melanoma associated antigen (mutated) 1-like 1 (MUM1L1), transcript variant 2	-6.85483	0.00738445
MVP	chr16:29859281-29859340	NM_017458	major vault protein (MVP), transcript variant 1	4.05344	0.0465794
MXI1	chr10:112045945-112046001	NM_130439	MAX interactor 1, dimerization protein (MXI1), transcript variant 2	3.38813	0.00662668
MYCL	chr1:40361179-40361120	NM_001033081	v-myc avian myelocytomatosis viral oncogene lung carcinoma derived homolog (MYCL), transcript variant 1	-2.8954	0.00817679
MYCN	chr2:16086767-16086826	NM_005378	v-myc avian myelocytomatosis viral oncogene neuroblastoma derived homolog (MYCN), transcript variant 2	-2.90934	0.00747226
MYL12B	chr18:3278058-3278117	NM_033546	myosin, light chain 12B, regulatory (MYL12B), transcript variant 2	2.11735	0.00952318
MYO1E	chr15:59428708-59428649	NM_004998	myosin IE (MYO1E)	3.11792	0.00559557
MYO6	chr6:76624789-76624848	NM_004999	myosin VI (MYO6)	3.40822	0.0498643
MYO7A	chr11:76925877-76925936	NM_000260	myosin VIIA (MYO7A), transcript variant 1	4.83208	0.00545627
MYOC	chr1:171604651-171604592	NM_000261	myocilin, trabecular meshwork inducible glucocorticoid response (MYOC)	-11.0985	0.0256928
NAAA	chr4:76842261-76842202	NM_001042402	N-acylethanolamine acid amidase (NAAA), transcript variant 2	-2.41583	0.0373631
NAB2	chr12:57489162-57489221	NM_005967	NGFI-A binding protein 2 (EGR1 binding protein 2) (NAB2)	8.10547	0.0226902
NACC1	chr19:13251892-13251951	NM_052876	nucleus accumbens associated 1, BEN and BTB (POZ) domain containing (NACC1)	5.52041	0.0418139
NAIP	chr5:70264650-70264591	NM_004536	NLR family, apoptosis inhibitory protein (NAIP), transcript variant 1	-2.5989	0.00807084
NANOS3	chr19:13991510-13991569	NM_001098622	nanos homolog 3 (Drosophila) (NANOS3)	3.27805	0.00790744
NAPSA	chr19:50862289-50862000	NM_004851	napsin A aspartic peptidase (NAPSA)	2.37481	0.00854117
NARS2	chr11:78154745-78152143	NM_024678	asparaginyl-tRNA synthetase 2, mitochondrial (putative) (NARS2), transcript variant 1	2.27621	0.009969
NAT8L	chr4:2067569-2067628	NM_178557	N-acetyltransferase 8-like (GCN5-related, putative) (NAT8L)	6.71004	0.0479846
NAV2	chr11:20143014-20143073	NM_182964	neuron navigator 2 (NAV2), transcript variant 1	4.68072	0.00936246
NCAM1	chr11:113149074-113149133	NM_001242607	neural cell adhesion molecule 1 (NCAM1), transcript variant 5	-8.94618	0.00720614
NCCRP1	chr19:39692461-39692520	NM_001001414	non-specific cytotoxic cell receptor protein 1 homolog (zebrafish) (NCCRP1)	-3.26544	0.00839627
NCK2	chr2:106510646-106510705	NM_003581	NCK adaptor protein 2 (NCK2), transcript variant 1	2.51071	0.00900851
NCMAP	chr1:24935731-24935790	NM_001010980	noncompact myelin associated protein (NCMAP)	7.39651	0.0277501
NCSTN	chr1:160328609-160328668	NM_015331	nicastrin (NCSTN), transcript variant 1	2.26018	0.00819306
NDC80	chr18:2610798-2610857	NM_006101	NDC80 kinetochore complex component (NDC80)	2.57861	0.00966668
NDRG4	chr16:58547109-58547168	NM_022910	NDRG family member 4 (NDRG4), transcript variant 3	-2.9663	0.00540079
NDUFA6	chr22:42483077-42482273	NM_002490	NADH dehydrogenase (ubiquinone) 1 alpha subcomplex, 6, 14kDa (NDUFA6)	3.28996	0.0092796
NDUFB2	chr7:140404686-140404745	NM_004546	NADH dehydrogenase (ubiquinone) 1 beta subcomplex, 2, 8kDa (NDUFB2)	2.13184	0.00660091
NDUFS5	chr1:39500182-39500241	NM_004552	NADH dehydrogenase (ubiquinone) Fe-S protein 5, 15kDa (NADH-coenzyme Q reductase) (NDUFS5), transcript variant 1	2.28204	0.00598319
NEB	chr2:152342251-152342192	NM_004543	nebulin (NEB), transcript variant 3	-6.33942	0.0083338
NELL2	chr12:44902496-44902437	NM_006159	NEL-like 2 (chicken) (NELL2), transcript variant 2	77.6199	0.0160981
NFAM1	chr22:42776472-42776413	NM_145912	NFAT activating protein with ITAM motif 1 (NFAM1)	4.04139	0.00809954
NFE2L3	chr7:26225697-26225756	NM_004289	nuclear factor, erythroid 2-like 3 (NFE2L3)	4.97635	0.0112806
NFKB1	chr4:103537856-103537915	NM_003998	nuclear factor of kappa light polypeptide gene enhancer in B-cells 1 (NFKB1), transcript variant 1	2.15134	0.00690012
NGEF	chr2:233743527-233743468	NM_019850	neuronal guanine nucleotide exchange factor (NGEF), transcript variant 1	20.5982	0.00667958
NINJ1	chr9:95883839-95883780	NM_004148	ninjurin 1 (NINJ1)	2.1888	0.00624084
NIPAL3	chr1:24799313-24799372	NM_020448	NIPA-like domain containing 3 (NIPAL3)	7.93561	0.0183397
NKAIN4	chr20:61872198-61872139	NM_152864	Na+/K+ transporting ATPase interacting 4 (NKAIN4)	2.39064	0.00749348
NKRF	chrX:118722626-118722567	NM_017544	NFKB repressing factor (NKRF), transcript variant 2	3.75141	0.0292586
NKX2-1	chr14:36985777-36985718	NM_003317	NK2 homeobox 1 (NKX2-1), transcript variant 2	2.98837	0.00887033
NMB	chr15:85198461-85198402	NM_021077	neuromedin B (NMB), transcript variant 1	3.22629	0.00507119
NMNAT3	chr3:139279566-139279507	NM_178177	nicotinamide nucleotide adenylyltransferase 3 (NMNAT3), transcript variant 1	-4.33791	0.00604796
NMT1	chr17:43186308-43186367	NM_021079	N-myristoyltransferase 1 (NMT1)	3.84995	0.00514542
NOD1	chr7:30465046-30464987	NM_006092	nucleotide-binding oligomerization domain containing 1 (NOD1)	5.57764	0.00685365
NOP14	chr4:2939736-2939677	NM_001291978	NOP14 nucleolar protein (NOP14), transcript variant 1	3.82992	0.00826303
NOP16	chr5:175811304-175811245	NM_016391	NOP16 nucleolar protein (NOP16), transcript variant 3	3.59897	0.0445291
NP239768	chr10:010216380-010216439	NP239768	novel protein similar to RNA polymerase II elongation factor SIII, subunit P15	2.93877	0.00647917
NPC2	chr14:74946813-74946754	NM_006432	Niemann-Pick disease, type C2 (NPC2)	7.09654	0.0207661
NPDC1	chr9:139934150-139934091	NM_015392	neural proliferation, differentiation and control, 1 (NPDC1)	2.06442	0.00889279
NPR3	chr5:32791717-32791776	NM_001204375	natriuretic peptide receptor 3 (NPR3), transcript variant 1	-3.1264	0.0201676
NR1D1	chr17:38251258-38251199	NM_021724	nuclear receptor subfamily 1, group D, member 1 (NR1D1)	4.17408	0.00535067
NR4A3	chr9:102628985-102629044	NM_173200	nuclear receptor subfamily 4, group A, member 3 (NR4A3), transcript variant 3	-2.57782	0.00801775
NRCAM	chr7:107788235-107788176	NM_001037132	neuronal cell adhesion molecule (NRCAM), transcript variant 1	3.76368	0.0427077
NRIP1	chr21:16333963-16333904	NM_003489	nuclear receptor interacting protein 1 (NRIP1)	6.4781	0.00816763
NTN1	chr17:9147220-9147279	NM_004822	netrin 1 (NTN1)	-4.37137	0.00906089
NTRK3	chr15:88420244-88420185	NM_001012338	neurotrophic tyrosine kinase, receptor, type 3 (NTRK3), transcript variant 1	4.05983	0.00617704
NUAK2	chr1:205271252-205271193	NM_030952	NUAK family, SNF1-like kinase, 2 (NUAK2)	-4.42859	0.00592816
NUDT4	chr12:93795781-93795841	NM_199040	nudix (nucleoside diphosphate linked moiety X)-type motif 4 (NUDT4), transcript variant 2	4.94007	0.0495948
NUDT5	chr10:12214844-12214785	NM_014142	nudix (nucleoside diphosphate linked moiety X)-type motif 5 (NUDT5)	2.62578	0.00954931
NUGGC	chr8:27880017-27879958	NM_001010906	nuclear GTPase, germinal center associated (NUGGC)	-2.55825	0.00724188
NUPR1	chr16:28548880-28548821	NM_001042483	nuclear protein, transcriptional regulator, 1 (NUPR1), transcript variant 1	-4.83291	0.0439047
NUPR1L	chr7:56182570-56182511	NM_001145712	nuclear protein, transcriptional regulator, 1-like (NUPR1L)	-3.26456	0.00929878
NXF1	chr11:62562431-62561878	NM_006362	nuclear RNA export factor 1 (NXF1), transcript variant 1	2.63077	0.00978687
OCA2	chr15:28000126-28000067	NM_000275	oculocutaneous albinism II (OCA2)	-5.5627	0.00766587
OCIAD2	chr4:48887525-48887466	NM_001014446	OCIA domain containing 2 (OCIAD2), transcript variant 1	2.80735	0.0454598
ODC1	chr2:10580847-10580788	NM_002539	ornithine decarboxylase 1 (ODC1), transcript variant 1	2.7736	0.02486
OGDHL	chr10:50942857-50942798	NM_018245	oxoglutarate dehydrogenase-like (OGDHL), transcript variant 1	-13.0623	0.0370021
OGN	chr9:95147506-95147447	NM_033014	osteoglycin (OGN), transcript variant 1	-4.47269	0.0291143
OLFML3	chr1:114523966-114524025	NM_020190	olfactomedin-like 3 (OLFML3), transcript variant 1	2.52241	0.00742929
OSBPL10	chr3:31702460-31702401	NM_017784	oxysterol binding protein-like 10 (OSBPL10), transcript variant 1	3.58643	0.0395947
OSBPL1A	chr18:21742185-21742126	NM_080597	oxysterol binding protein-like 1A (OSBPL1A), transcript variant 2	-3.72543	0.00623896
OSCAR	chr19:54599098-54599039	NM_206818	osteoclast associated, immunoglobulin-like receptor (OSCAR), transcript variant 1	3.376	0.00604788
OTOS	chr2:241078673-241078614	NM_148961	otospiralin (OTOS)	-3.92063	0.00651147
P2RY2	chr11:72946916-72946975	NM_176072	purinergic receptor P2Y, G-protein coupled, 2 (P2RY2), transcript variant 1	2.24717	0.00914128
P4HA2	chr5:131528367-131528308	NM_004199	prolyl 4-hydroxylase, alpha polypeptide II (P4HA2), transcript variant 1	3.75988	0.00587637
P4HTM	chr3:49043252-49043507	NM_177938	prolyl 4-hydroxylase, transmembrane (endoplasmic reticulum) (P4HTM), transcript variant 3	2.09444	0.00924329
PAFAH1B1	chr17:2583481-2583540	NM_000430	platelet-activating factor acetylhydrolase 1b, regulatory subunit 1 (45kDa) (PAFAH1B1)	2.83067	0.00587434
PAK6	chr15:40569328-40569387	NM_020168	p21 protein (Cdc42/Rac)-activated kinase 6 (PAK6), transcript variant 1	2.10364	0.00892414
PALM3	chr19:14164238-14164179	NM_001145028	paralemmin 3 (PALM3)	-2.51786	0.009521
PAOX	chr10:135205077-135205136	NM_152911	polyamine oxidase (exo-N4-amino) (PAOX), transcript variant 1	3.26875	0.0080229
PAPSS2	chr10:89506954-89507013	NM_001015880	3'-phosphoadenosine 5'-phosphosulfate synthase 2 (PAPSS2), transcript variant 2	-16.1298	0.00536637
PAQR6	chr1:156213417-156213358	NM_024897	progestin and adipoQ receptor family member VI (PAQR6), transcript variant 1	2.14069	0.00940421
PARP1	chr1:226549220-226549161	NM_001618	poly (ADP-ribose) polymerase 1 (PARP1)	2.5	0.00777023
PARP9	chr3:122247356-122247297	NM_031458	poly (ADP-ribose) polymerase family, member 9 (PARP9), transcript variant 1	2.27091	0.00775314
PASK	chr2:242053592-242053533	NM_001252124	PAS domain containing serine/threonine kinase (PASK), transcript variant 5	36.2302	0.00866453
PAX8	chr2:113973634-113973575	NM_003466	paired box 8 (PAX8), transcript variant PAX8A	-1.99246	0.0173957
PAX9	chr14:37146621-37146680	NM_006194	paired box 9 (PAX9)	2.91871	0.0057108
PBX3	chr9:128728847-128728906	NM_006195	pre-B-cell leukemia homeobox 3 (PBX3), transcript variant 1	5.80606	0.0460258
PBX4	chr19:19672597-19672538	NM_025245	pre-B-cell leukemia homeobox 4 (PBX4), transcript variant 1	-7.03415	0.00752893
PCDHB14	chr5:140605528-140605587	NM_018934	protocadherin beta 14 (PCDHB14)	2.4138	0.00749999
PCED1B	chr12:47630220-47630279	NM_138371	PC-esterase domain containing 1B (PCED1B), transcript variant 1	4.68057	0.0064767
PCNXL2	chr1:233119980-233119921	NM_014801	pecanex-like 2 (Drosophila) (PCNXL2)	3.83012	0.0131077
PCOLCE2	chr3:142536972-142536913	NM_013363	procollagen C-endopeptidase enhancer 2 (PCOLCE2)	-13.0939	8.76147e-05
PCP4	chr21:41301047-41301106	NM_006198	Purkinje cell protein 4 (PCP4)	-6.86524	0.0470556
PDCD4	chr10:112659602-112659661	NM_145341	programmed cell death 4 (neoplastic transformation inhibitor) (PDCD4), transcript variant 2	3.73105	0.00813743
PDCD4-AS1	chr10:112629567-112629508	NR_026932	PDCD4 antisense RNA 1 (PDCD4-AS1), long non-coding RNA [NR_026932]	2.39516	0.0492386
PDE1C	chr7:31823215-31823156	ENST00000396184	phosphodiesterase 1C, calmodulin-dependent 70kDa [Source:HGNC Symbol;Acc:8776] [ENST00000396184]	3.06299	0.0231522
PDE5A	chr4:120415615-120415556	NM_001083	phosphodiesterase 5A, cGMP-specific (PDE5A), transcript variant 1	6.58931	0.00842026
PDGFRA	chr4:55163989-55164048	NM_006206	platelet-derived growth factor receptor, alpha polypeptide (PDGFRA)	-3.83	0.0411174
PDHA1	chrX:19377888-19377947	NM_000284	pyruvate dehydrogenase (lipoamide) alpha 1 (PDHA1), transcript variant 1	2.04271	0.00852317
PDHB	chr3:58413486-58413427	NM_000925	pyruvate dehydrogenase (lipoamide) beta (PDHB), transcript variant 1	3.1037	0.0370245
PDK4	chr7:95213366-95213307	NM_002612	pyruvate dehydrogenase kinase, isozyme 4 (PDK4)	8.98014	0.0103376
PDLIM7	chr5:176910887-176910692	NM_005451	PDZ and LIM domain 7 (enigma) (PDLIM7), transcript variant 1	2.73966	0.00902757
PDZRN4	chr12:41967742-41967801	NM_013377	PDZ domain containing ring finger 4 (PDZRN4), transcript variant 2	17.7381	0.006646
PFKFB2	chr1:207251103-207251162	NM_006212	6-phosphofructo-2-kinase/fructose-2,6-biphosphatase 2 (PFKFB2), transcript variant 1	-2.14657	0.0097814
PFKFB3	chr10:6277062-6277121	NM_004566	6-phosphofructo-2-kinase/fructose-2,6-biphosphatase 3 (PFKFB3), transcript variant 1	3.43002	0.00813414
PGA3	chr11:60978471-60978530	AL832946	mRNA; cDNA DKFZp666J2410 (from clone DKFZp666J2410). [AL832946]	-3.15282	0.00927665
PGM5	chr9:71145359-71145418	NM_021965	phosphoglucomutase 5 (PGM5)	-2.98546	0.00999688
PHF19	chr9:123632058-123631999	NM_001009936	PHD finger protein 19 (PHF19), transcript variant 2	3.92521	0.0070822
PHLDA2	chr11:2949755-2949696	NM_003311	pleckstrin homology-like domain, family A, member 2 (PHLDA2)	7.96552	0.00642463
PHYH	chr10:13320342-13320283	NM_001037537	phytanoyl-CoA 2-hydroxylase (PHYH), transcript variant 2	-3.65219	0.00833901
PHYHIP	chr8:22077637-22077578	NM_014759	phytanoyl-CoA 2-hydroxylase interacting protein (PHYHIP), transcript variant 2	8.02091	0.0459084
PI16	chr6:36932552-36932611	NM_153370	peptidase inhibitor 16 (PI16), transcript variant 1	-6.96986	0.0104749
PICALM	chr11:85668853-85668794	NM_007166	phosphatidylinositol binding clathrin assembly protein (PICALM), transcript variant 1	2.843	0.00610557
PKIA	chr8:79515306-79515365	NM_006823	protein kinase (cAMP-dependent, catalytic) inhibitor alpha (PKIA), transcript variant 1	-3.25721	0.00889832
PKMYT1	chr16:3022879-3022820	NM_182687	protein kinase, membrane associated tyrosine/threonine 1 (PKMYT1), transcript variant 2	3.50433	0.00511648
PLA2G5	chr1:20417423-20417482	NM_000929	phospholipase A2, group V (PLA2G5)	9.90372	0.0236742
PLA2G7	chr6:46672900-46672385	NM_005084	phospholipase A2, group VII (platelet-activating factor acetylhydrolase, plasma) (PLA2G7), transcript variant 1	-9.48673	0.0451691
PLA2R1	chr2:160807857-160806235	NM_007366	phospholipase A2 receptor 1, 180kDa (PLA2R1), transcript variant 1	-12.8621	0.0497873
PLAC9	chr10:81901875-81901934	NM_001012973	placenta-specific 9 (PLAC9)	-2.5886	0.0325471
PLAG1	chr8:57074013-57073954	NM_002655	pleiomorphic adenoma gene 1 (PLAG1), transcript variant 1	4.86875	0.00636446
PLAU	chr10:75677050-75677109	NM_002658	plasminogen activator, urokinase (PLAU), transcript variant 1	11.8517	0.00950736
PLCE1	chr10:96087933-96087992	NM_016341	phospholipase C, epsilon 1 (PLCE1), transcript variant 1	4.54329	0.00769189
PLEKHA6	chr1:204188069-204188010	NM_014935	pleckstrin homology domain containing, family A member 6 (PLEKHA6)	-2.79256	0.0298207
PLEKHG4	chr16:67322866-67322925	NM_015432	pleckstrin homology domain containing, family G (with RhoGef domain) member 4 (PLEKHG4), transcript variant 1	2.18583	0.00947972
PLEKHJ1	chr19:2234154-2234007	NM_018049	pleckstrin homology domain containing, family J member 1 (PLEKHJ1)	-3.41796	0.00923162
PLK3	chr1:45271594-45271654	NM_004073	polo-like kinase 3 (PLK3)	3.38986	0.00600433
PLP1	chrX:103047357-103047416	NM_001128834	proteolipid protein 1 (PLP1), transcript variant 3	2.42464	0.0089166
PLXDC2	chr10:20568719-20568778	NM_032812	plexin domain containing 2 (PLXDC2), transcript variant 1	4.38793	0.0377211
PLXNA3	chrX:153701925-153701984	NM_017514	plexin A3 (PLXNA3)	5.72639	0.00580776
PMEPA1	chr20:56223548-56223489	NM_020182	prostate transmembrane protein, androgen induced 1 (PMEPA1), transcript variant 1	4.79825	0.00880978
PNMA1	chr14:74178623-74178564	NM_006029	paraneoplastic Ma antigen 1 (PNMA1)	1.8007	0.00845186
PNMA2	chr8:26362941-26362882	NM_007257	paraneoplastic Ma antigen 2 (PNMA2)	-2.55308	0.00618205
PNMAL1	chr19:46969838-46969779	NM_018215	paraneoplastic Ma antigen family-like 1 (PNMAL1), transcript variant 1	2.21658	0.0453306
PNMT	chr17:37826574-37826633	NM_002686	phenylethanolamine N-methyltransferase (PNMT), transcript variant 1	2.30739	0.0403257
POLR2A	chr17:7417838-7417897	NM_000937	polymerase (RNA) II (DNA directed) polypeptide A, 220kDa (POLR2A)	2.09889	0.00912877
POLR2H	chr3:184086244-184086303	NM_006232	polymerase (RNA) II (DNA directed) polypeptide H (POLR2H), transcript variant 2	2.6375	0.00976853
POMGNT1	chr1:46654413-46654354	NM_001243766	protein O-linked mannose N-acetylglucosaminyltransferase 1 (beta 1,2-) (POMGNT1), transcript variant 2	2.79359	0.00876629
PPARG	chr3:12458499-12458558	NM_138711	peroxisome proliferator-activated receptor gamma (PPARG), transcript variant 3	-5.00129	0.0410779
PPIA	chr7:44841005-44841064	NM_021130	peptidylprolyl isomerase A (cyclophilin A) (PPIA)	2.56762	0.0279499
PPM1N	chr19:46005458-46005517	NM_001080401	protein phosphatase, Mg2+/Mn2+ dependent, 1N (putative) (PPM1N)	2.9705	0.00769342
PPP1R16B	chr20:37551462-37551521	NM_015568	protein phosphatase 1, regulatory subunit 16B (PPP1R16B), transcript variant 1	-2.3526	0.00534201
PPP1R1C	chr2:182982132-182982191	NM_001080545	protein phosphatase 1, regulatory (inhibitor) subunit 1C (PPP1R1C), transcript variant 3	3.1393	0.00609935
PPP1R21	chr2:48738541-48738600	NM_152994	protein phosphatase 1, regulatory subunit 21 (PPP1R21), transcript variant 2	4.67067	0.038205
PPP1R3B	chr8:8993872-8993813	NM_001201329	protein phosphatase 1, regulatory subunit 3B (PPP1R3B), transcript variant 1	5.1884	0.00566135
PPP2R2D	chr10:133769421-133769480	NM_018461	protein phosphatase 2, regulatory subunit B, delta (PPP2R2D), transcript variant 1	2.47449	0.00730233
PRDM1	chr6:106555123-106555182	NM_001198	PR domain containing 1, with ZNF domain (PRDM1), transcript variant 1	4.61382	0.0086682
PRDX4	chrX:23700566-23700625	NM_006406	peroxiredoxin 4 (PRDX4)	3.627	0.0303372
PRDX6	chr1:173457084-173457143	NM_004905	peroxiredoxin 6 (PRDX6)	2.68367	0.00604442
PRINS	chr10:24544857-24544916	AK022045	cDNA FLJ11983 fis, clone HEMBB1001337. [AK022045]	-3.12667	0.00627232
PRKAB1	chr12:120118705-120118764	NM_006253	protein kinase, AMP-activated, beta 1 non-catalytic subunit (PRKAB1)	3.72312	0.0431023
PRKAR2B	chr7:106781339-106781398	NM_002736	protein kinase, cAMP-dependent, regulatory, type II, beta (PRKAR2B)	-2.62947	0.00613822
PRKCA	chr17:64806770-64806829	NM_002737	protein kinase C, alpha (PRKCA)	-2.42079	0.00672956
PRKCH	chr14:62017283-62017342	NM_006255	protein kinase C, eta (PRKCH)	2.96399	0.00822676
PRKY	chrY:7248885-7248944	NR_028062	protein kinase, Y-linked, pseudogene (PRKY), non-coding RNA [NR_028062]	-3.23036	0.00780926
PRNP	chr20:4681923-4681982	NM_000311	prion protein (PRNP), transcript variant 1	2.411	0.00850568
PROS1	chr3:93592208-93592149	NM_000313	protein S (alpha) (PROS1)	5.26982	0.0302776
PRR15	chr7:29606158-29606217	NM_175887	proline rich 15 (PRR15)	16.9398	0.00869981
PRR15L	chr17:46029448-46029389	NM_024320	proline rich 15-like (PRR15L)	-4.50505	0.00801843
PRR29	chr17:62080413-62080472	NM_001164257	proline rich 29 (PRR29), transcript variant 2	3.07845	0.00550453
PRR7	chr5:176883144-176883203	NM_030567	proline rich 7 (synaptic) (PRR7), transcript variant 1	3.48067	0.0090091
PRRX1	chr1:170708348-170708407	NM_006902	paired related homeobox 1 (PRRX1), transcript variant pmx-1a	-3.08817	0.0150318
PSD	chr10:104162436-104162377	NM_002779	pleckstrin and Sec7 domain containing (PSD), transcript variant 1	3.67373	0.00912992
PSD3	chr8:18388829-18388770	NM_015310	pleckstrin and Sec7 domain containing 3 (PSD3), transcript variant 1	5.27341	0.00659571
PSMB2	chr1:36035475-36035416	AB209470	mRNA for proteasome beta 2 subunit variant protein. [AB209470]	2.45884	0.00842524
PSMD14	chr2:162267829-162267888	NM_005805	proteasome (prosome, macropain) 26S subunit, non-ATPase, 14 (PSMD14)	2.11812	0.00761252
PSMD4	chr1:151239868-151239927	NM_002810	proteasome (prosome, macropain) 26S subunit, non-ATPase, 4 (PSMD4)	3.50526	0.0357151
PSMD6	chr3:64004350-64004291	NM_014814	proteasome (prosome, macropain) 26S subunit, non-ATPase, 6 (PSMD6), transcript variant 2	2.28087	0.00824281
PSME4	chr2:54091284-54091225	NM_014614	proteasome (prosome, macropain) activator subunit 4 (PSME4)	3.81195	0.0074596
PSORS1C1	chr6:31107731-31107790	NM_014068	psoriasis susceptibility 1 candidate 1 (PSORS1C1)	2.32221	0.00602741
PTGDS	chr9:139876134-139876193	NM_000954	prostaglandin D2 synthase 21kDa (brain) (PTGDS)	-4.94789	0.0308925
PTK2B	chr8:27316844-27316903	NM_173174	protein tyrosine kinase 2 beta (PTK2B), transcript variant 1	5.6922	0.0454574
PTP4A3	chr8:142441433-142441492	NM_032611	protein tyrosine phosphatase type IVA, member 3 (PTP4A3), transcript variant 1	3.71721	0.00959782
PTPLAD1	chr15:65870605-65870664	NM_016395	protein tyrosine phosphatase-like A domain containing 1 (PTPLAD1)	2.09352	0.0410391
PTPRE	chr10:129884088-129884147	NM_006504	protein tyrosine phosphatase, receptor type, E (PTPRE), transcript variant 1	4.02359	0.00747642
PXYLP1	chr3:141013068-141013127	NM_152282	2-phosphoxylose phosphatase 1 (PXYLP1), transcript variant 1	2.79957	0.00737281
PYCR1	chr17:79890390-79890331	NM_006907	pyrroline-5-carboxylate reductase 1 (PYCR1), transcript variant 1	-3.6126	0.00722341
PYCR2	chr1:226107730-226107671	NM_013328	pyrroline-5-carboxylate reductase family, member 2 (PYCR2), transcript variant 1	3.36182	0.0338247
QPCT	chr2:37599594-37599862	NM_012413	glutaminyl-peptide cyclotransferase (QPCT)	10.9792	0.048266
QSOX1	chr1:180167049-180167108	NM_002826	quiescin Q6 sulfhydryl oxidase 1 (QSOX1), transcript variant 1	2.92597	0.00715413
RAB11FIP3	chr16:572086-572145	NM_014700	RAB11 family interacting protein 3 (class II) (RAB11FIP3), transcript variant 1	2.12901	0.00939551
RAB15	chr14:65412615-65412556	NM_198686	RAB15, member RAS oncogene family (RAB15)	2.68522	0.0281886
RAB27A	chr15:55496584-55496525	NM_004580	RAB27A, member RAS oncogene family (RAB27A), transcript variant 1	12.0421	0.00588936
RABEP1	chr17:5288797-5288856	NM_004703	rabaptin, RAB GTPase binding effector protein 1 (RABEP1), transcript variant 1	2.97959	0.00767635
RAC2	chr22:37621511-37621452	NM_002872	ras-related C3 botulinum toxin substrate 2 (rho family, small GTP binding protein Rac2) (RAC2)	3.35062	0.00854728
RADIL	chr7:4838849-4838790	NM_018059	Ras association and DIL domains (RADIL)	-5.12751	0.0222668
RAMP1	chr2:238820539-238820598	NM_005855	receptor (G protein-coupled) activity modifying protein 1 (RAMP1)	6.72984	0.0477835
RAP1GAP	chr1:21923469-21923410	NM_002885	RAP1 GTPase activating protein (RAP1GAP), transcript variant 3	-5.02887	0.00798991
RARRES1	chr3:158422689-158422630	NM_002888	retinoic acid receptor responder (tazarotene induced) 1 (RARRES1), transcript variant 2	-3.19428	0.029761
RARRES2	chr7:150037260-150037201	NM_002889	retinoic acid receptor responder (tazarotene induced) 2 (RARRES2)	-3.25853	0.0072652
RARS	chr5:167946137-167946196	NM_002887	arginyl-tRNA synthetase (RARS)	2.42719	0.00647903
RASD1	chr17:17397846-17397787	NM_016084	RAS, dexamethasone-induced 1 (RASD1), transcript variant 1	3.21005	0.0308319
RASD2	chr22:35949610-35949669	NM_014310	RASD family, member 2 (RASD2)	3.5637	0.00687819
RASSF5	chr1:206762349-206762408	NM_182663	Ras association (RalGDS/AF-6) domain family member 5 (RASSF5), transcript variant 1	4.07449	0.00862042
RBM34	chr1:235295272-235295213	NM_015014	RNA binding motif protein 34 (RBM34), transcript variant 1	3.95421	0.0052242
RBM8A	chr1:145509245-145509304	NM_005105	RNA binding motif protein 8A (RBM8A)	2.52299	0.00620172
RBP1	chr3:139257729-139257670	NM_002899	retinol binding protein 1, cellular (RBP1), transcript variant 1	-4.98023	0.00576876
RCAN1	chr21:35889068-35889009	NM_004414	regulator of calcineurin 1 (RCAN1), transcript variant 1	-8.00573	0.00419984
RDH5	chr12:56117833-56118164	NM_002905	retinol dehydrogenase 5 (11-cis/9-cis) (RDH5), transcript variant 2	12.8044	0.0301269
RECK	chr9:36124319-36124378	NM_021111	reversion-inducing-cysteine-rich protein with kazal motifs (RECK)	-2.12674	0.00760618
REEP2	chr5:137782577-137782636	NM_016606	receptor accessory protein 2 (REEP2), transcript variant 2	4.37001	0.00566588
RELL1	chr4:37612341-37612282	NM_001085400	RELT-like 1 (RELL1), transcript variant 1	-2.12494	0.00965642
RERGL	chr12:18234008-18233949	NM_024730	RERG/RAS-like (RERGL), transcript variant 1	-5.58373	0.00941749
RFC5	chr12:118469774-118469833	NM_181578	replication factor C (activator 1) 5, 36.5kDa (RFC5), transcript variant 2	3.80387	0.00568093
RGAG4	chrX:71347022-71346963	NM_001024455	retrotransposon gag domain containing 4 (RGAG4)	6.73204	0.0453343
RGN	chrX:46952536-46952595	NM_152869	regucalcin (RGN), transcript variant 2	2.72476	0.00768124
RGS10	chr10:121259582-121259523	NM_001005339	regulator of G-protein signaling 10 (RGS10), transcript variant 1	-2.62939	0.00767886
RGS16	chr1:182567930-182567871	NM_002928	regulator of G-protein signaling 16 (RGS16)	-6.8776	0.00547621
RGS2	chr1:192781051-192781110	NM_002923	regulator of G-protein signaling 2, 24kDa (RGS2)	-2.84215	0.00532259
RGS3	chr9:116359708-116359767	NM_134427	regulator of G-protein signaling 3 (RGS3), transcript variant 4	3.3845	0.00653607
RHBDD2	chr7:75517682-75517741	NM_001040457	rhomboid domain containing 2 (RHBDD2), transcript variant 2	3.42855	0.00567669
RHOU	chr1:228882099-228882158	NM_021205	ras homolog family member U (RHOU), transcript variant 1	4.49946	0.0209709
RHPN1	chr8:144466330-144466389	NM_052924	rhophilin, Rho GTPase binding protein 1 (RHPN1)	2.88179	0.00588614
RIMS3	chr1:41086628-41086569	NM_014747	regulating synaptic membrane exocytosis 3 (RIMS3)	-3.91718	0.0099204
RIMS4	chr20:43380733-43380674	NM_182970	regulating synaptic membrane exocytosis 4 (RIMS4), transcript variant 2	-3.46891	0.00851426
RINL	chr19:39359768-39359709	NM_001195833	Ras and Rab interactor-like (RINL), transcript variant 1	4.49563	0.00668679
RMI2	chr16:11445384-11445443	NM_152308	RecQ mediated genome instability 2 (RMI2)	4.27889	0.00529914
RNF139	chr8:125499960-125500019	NM_007218	ring finger protein 139 (RNF139)	4.79517	0.019876
RNF180	chr5:63513485-63513544	ENST00000381081	ring finger protein 180 [Source:HGNC Symbol;Acc:27752] [ENST00000381081]	-2.26437	0.00715837
RNF212	chr4:1065441-1065382	NM_001131034	ring finger protein 212 (RNF212), transcript variant 1	-4.16797	0.00585985
RNF220	chr1:45117315-45117374	NM_018150	ring finger protein 220 (RNF220)	2.51544	0.0452147
RNF24	chr20:3914467-3914408	NM_007219	ring finger protein 24 (RNF24), transcript variant 1	2.41611	0.00938328
RNFT2	chr12:117290515-117290574	NM_032814	ring finger protein, transmembrane 2 (RNFT2), transcript variant 2	2.76792	0.00951413
RNU2-1	chr11:62609162-62609103	NR_002716	RNA, U2 small nuclear 1 (RNU2-1), small nuclear RNA [NR_002716]	-29.1764	0.0488543
RNVU1-18	chr14:35016024-35016083	NR_004400	RNA, variant U1 small nuclear 18 (RNVU1-18), small nuclear RNA [NR_004400]	-8.95271	0.0072814
ROM1	chr11:62382504-62382563	NM_000327	retinal outer segment membrane protein 1 (ROM1)	2.30909	0.00939289
ROR2	chr9:94485526-94485467	NM_004560	receptor tyrosine kinase-like orphan receptor 2 (ROR2)	-6.15421	0.00920333
RPL18A	chr19:17972198-17972257	NM_000980	ribosomal protein L18a (RPL18A)	-1.88734	0.00843453
RPL31	chr2:101622437-101622496	NM_000993	ribosomal protein L31 (RPL31), transcript variant 1	1.90118	0.00698385
RPRD1A	chr18:33569988-33569929	NM_018170	regulation of nuclear pre-mRNA domain containing 1A (RPRD1A)	2.61632	0.00802527
RPS27	chr1:153964053-153964112	NM_001030	ribosomal protein S27 (RPS27)	-4.06082	0.00608562
RPS6KA3	chrX:20173538-20173480	NM_004586	ribosomal protein S6 kinase, 90kDa, polypeptide 3 (RPS6KA3)	2.51095	0.00786547
RRAD	chr16:66956234-66956175	NM_004165	Ras-related associated with diabetes (RRAD), transcript variant 2	-2.59621	0.00528813
RRP9	chr3:51967609-51967550	NM_004704	ribosomal RNA processing 9, small subunit (SSU) processome component, homolog (yeast) (RRP9)	2.05639	0.00868368
RSPO4	chr20:939192-939133	NM_001029871	R-spondin 4 (RSPO4), transcript variant 1	4.20759	0.00878094
RUNX1T1	chr8:92972310-92972251	NM_004349	runt-related transcription factor 1; translocated to, 1 (cyclin D-related) (RUNX1T1), transcript variant 1	-2.58602	0.00801879
RYR1	chr19:39077965-39078024	NM_000540	ryanodine receptor 1 (skeletal) (RYR1), transcript variant 1	20.554	0.0171779
S100A1	chr1:153604276-153604335	NM_006271	S100 calcium binding protein A1 (S100A1)	4.18375	0.0186461
S100A11	chr1:152005219-152005160	NM_005620	S100 calcium binding protein A11 (S100A11)	3.42835	0.0420087
S100A6	chr1:153507685-153507255	NM_014624	S100 calcium binding protein A6 (S100A6)	2.22675	0.00928938
S100A8	chr1:153362607-153362548	NM_002964	S100 calcium binding protein A8 (S100A8)	-2.94943	0.00947623
SAC3D1	chr11:64812090-64812149	NM_013299	SAC3 domain containing 1 (SAC3D1)	2.10119	0.00831684
SAMD4A	chr14:55251276-55251335	NM_015589	sterile alpha motif domain containing 4A (SAMD4A), transcript variant 1	5.34259	0.0364951
SASH1	chr6:148872423-148872482	NM_015278	SAM and SH3 domain containing 1 (SASH1)	-2.73242	0.00906852
SBDSP1	chr7:72304461-72304520	NR_001588	Shwachman-Bodian-Diamond syndrome pseudogene 1 (SBDSP1), transcript variant 3, non-coding RNA [NR_001588]	2.95158	0.00704819
SCAMP3	chr1:155225832-155225773	NM_005698	secretory carrier membrane protein 3 (SCAMP3), transcript variant 1	2.54202	0.00693179
SCARA3	chr8:27516996-27517055	NM_182826	scavenger receptor class A, member 3 (SCARA3), transcript variant 2	2.11946	0.0052353
SCARA5	chr8:27727934-27727875	NM_173833	scavenger receptor class A, member 5 (putative) (SCARA5)	-10.689	0.0475509
SCARB2	chr4:77079975-77079916	NM_001204255	scavenger receptor class B, member 2 (SCARB2), transcript variant 2	2.94137	0.0054928
SCD	chr10:102123917-102123976	NM_005063	stearoyl-CoA desaturase (delta-9-desaturase) (SCD)	3.06499	0.00623447
SCG5	chr15:32989106-32989165	NM_003020	secretogranin V (7B2 protein) (SCG5), transcript variant 2	3.26891	0.0215224
SCGN	chr6:25701887-25701946	NM_006998	secretagogin, EF-hand calcium binding protein (SCGN)	2.77514	0.0278024
SCN2B	chr11:118033630-118033571	NM_004588	sodium channel, voltage-gated, type II, beta subunit (SCN2B)	3.2143	0.00900148
SCUBE2	chr11:9043471-9042734	NM_020974	signal peptide, CUB domain, EGF-like 2 (SCUBE2), transcript variant 1	-2.9472	0.00934473
SDPR	chr2:192700161-192700102	NM_004657	serum deprivation response (SDPR)	-3.88116	0.00638729
SEL1L3	chr4:25749158-25749099	NM_015187	sel-1 suppressor of lin-12-like 3 (C. elegans) (SEL1L3)	3.579	0.0166613
SEMA3B	chr3:50314465-50314524	NM_004636	sema domain, immunoglobulin domain (Ig), short basic domain, secreted, (semaphorin) 3B (SEMA3B), transcript variant 1	-7.19644	0.0289692
SEMA4C	chr2:97525582-97525523	NM_017789	sema domain, immunoglobulin domain (Ig), transmembrane domain (TM) and short cytoplasmic domain, (semaphorin) 4C (SEMA4C)	2.25336	0.00612395
SEMA5B	chr3:122628245-122628186	NM_001031702	sema domain, seven thrombospondin repeats (type 1 and type 1-like), transmembrane domain (TM) and short cytoplasmic domain, (semaphorin) 5B (SEMA5B), transcript variant 1	2.71728	0.00622594
SENP5	chr3:196661451-196661510	NM_152699	SUMO1/sentrin specific peptidase 5 (SENP5)	3.42956	0.00633291
SEPT2	chr2:242293007-242293066	NM_001008491	septin 2 (SEPT2), transcript variant 1	2.8763	0.00597504
SEPT9	chr17:75496557-75496616	NM_006640	septin 9 (SEPT9), transcript variant 3	2.75592	0.00809951
SERGEF	chr11:17809710-17809651	NM_012139	secretion regulating guanine nucleotide exchange factor (SERGEF), transcript variant 1	4.35731	0.00571848
SERHL2	chr22:42970262-42970321	NM_014509	serine hydrolase-like 2 (SERHL2), transcript variant 1	-5.09462	0.00835101
SERPINA1	chr14:94844850-94844791	NM_001002236	serpin peptidase inhibitor, clade A (alpha-1 antiproteinase, antitrypsin), member 1 (SERPINA1), transcript variant 2	26.6925	0.0353143
SERPINA3	chr14:95090330-95090389	NM_001085	serpin peptidase inhibitor, clade A (alpha-1 antiproteinase, antitrypsin), member 3 (SERPINA3)	-2.75906	0.00641013
SERPINF1	chr17:1680668-1680727	NM_002615	serpin peptidase inhibitor, clade F (alpha-2 antiplasmin, pigment epithelium derived factor), member 1 (SERPINF1)	-3.18485	0.00832521
SERTAD1	chr19:40928494-40928435	NM_013376	SERTA domain containing 1 (SERTAD1)	2.86754	0.00532013
SETBP1	chr18:42648247-42648306	NM_015559	SET binding protein 1 (SETBP1), transcript variant 1	-3.10072	0.00852088
SETDB1	chr1:150937122-150937181	NM_012432	SET domain, bifurcated 1 (SETDB1), transcript variant 2	2.46065	0.00724393
SEZ6L2	chr16:29882918-29882859	NM_201575	seizure related 6 homolog (mouse)-like 2 (SEZ6L2), transcript variant 2	8.62524	0.016521
SFN	chr1:27190888-27190947	NM_006142	stratifin (SFN)	5.34182	0.0294972
SFRP1	chr8:41120220-41120161	NM_003012	secreted frizzled-related protein 1 (SFRP1)	-4.62643	0.0391639
SFRP2	chr4:154702884-154702825	NM_003013	secreted frizzled-related protein 2 (SFRP2)	-4.01412	0.00769936
SFRP4	chr7:37945829-37945770	NM_003014	secreted frizzled-related protein 4 (SFRP4)	-5.29611	0.00134908
SFTA3	chr14:36942820-36942761	NM_001101341	surfactant associated 3 (SFTA3)	3.16143	0.0436343
SFTPB	chr2:85886044-85885985	NM_000542	surfactant protein B (SFTPB), transcript variant 1	13.8643	0.00584189
SGCB	chr4:52887094-52887035	NM_000232	sarcoglycan, beta (43kDa dystrophin-associated glycoprotein) (SGCB)	9.87239	0.040074
SGCD	chr5:156192946-156193005	NM_000337	sarcoglycan, delta (35kDa dystrophin-associated glycoprotein) (SGCD), transcript variant 1	-4.64757	0.00666112
SGPP2	chr2:223423534-223423593	NM_152386	sphingosine-1-phosphate phosphatase 2 (SGPP2)	-2.75747	0.00739513
SH2D6	chr2:85664091-85664150	NM_198482	SH2 domain containing 6 (SH2D6)	-9.90712	0.00566445
SH3GL1	chr19:4360629-4360570	NM_003025	SH3-domain GRB2-like 1 (SH3GL1), transcript variant 1	2.19512	0.00931655
SHC1	chr1:154935140-154935081	NM_003029	SHC (Src homology 2 domain containing) transforming protein 1 (SHC1), transcript variant 2	2.76337	0.00867273
SHISA3	chr4:42404181-42404240	NM_001080505	shisa family member 3 (SHISA3)	-4.61252	0.017371
SIPA1	chr11:65417650-65417917	NM_153253	signal-induced proliferation-associated 1 (SIPA1), transcript variant 1	3.79698	0.0067846
SIPA1L2	chr1:232534575-232534516	NM_020808	signal-induced proliferation-associated 1 like 2 (SIPA1L2)	4.94693	0.00879334
SLC13A3	chr20:45187191-45187132	NM_001011554	solute carrier family 13 (sodium-dependent dicarboxylate transporter), member 3 (SLC13A3), transcript variant 2	-2.73273	0.00779927
SLC19A1	chr21:46935144-46935085	NM_194255	solute carrier family 19 (folate transporter), member 1 (SLC19A1), transcript variant 1	-2.59964	0.00878367
SLC1A1	chr9:4587002-4587061	NM_004170	solute carrier family 1 (neuronal/epithelial high affinity glutamate transporter, system Xag), member 1 (SLC1A1)	-3.91898	0.00867524
SLC1A7	chr1:53552968-53552909	NM_006671	solute carrier family 1 (glutamate transporter), member 7 (SLC1A7), transcript variant 4	-4.65267	0.000597573
SLC22A18	chr11:2946335-2946394	NM_183233	solute carrier family 22, member 18 (SLC22A18), transcript variant 2	2.95791	0.0385762
SLC24A3	chr20:19703459-19703518	NM_020689	solute carrier family 24 (sodium/potassium/calcium exchanger), member 3 (SLC24A3)	-3.3907	0.00681054
SLC25A19	chr17:73279612-73279553	NM_001126121	solute carrier family 25 (mitochondrial thiamine pyrophosphate carrier), member 19 (SLC25A19), transcript variant 1	2.86677	0.0479161
SLC26A11	chr17:78227156-78227215	NM_173626	solute carrier family 26 (anion exchanger), member 11 (SLC26A11), transcript variant 2	2.35929	0.00625858
SLC26A4	chr7:107357933-107357992	NM_000441	solute carrier family 26 (anion exchanger), member 4 (SLC26A4)	-4.65457	0.0314269
SLC26A4-AS1	chr7:107297462-107297403	NR_028137	SLC26A4 antisense RNA 1 (SLC26A4-AS1), long non-coding RNA [NR_028137]	-3.43054	0.0498229
SLC26A7	chr8:92410007-92410066	NM_052832	solute carrier family 26 (anion exchanger), member 7 (SLC26A7), transcript variant 1	-35.7192	0.0295389
SLC29A1	chr6:44201775-44201834	NM_001078177	solute carrier family 29 (equilibrative nucleoside transporter), member 1 (SLC29A1), transcript variant 1	2.39453	0.00780994
SLC30A2	chr1:26364697-26364638	NM_001004434	solute carrier family 30 (zinc transporter), member 2 (SLC30A2), transcript variant 1	4.29862	0.0354986
SLC35F3	chr1:234460130-234460189	NM_173508	solute carrier family 35, member F3 (SLC35F3)	10.8122	0.00698775
SLC38A1	chr12:46582066-46582007	NM_030674	solute carrier family 38, member 1 (SLC38A1), transcript variant 1	-3.52962	0.0410372
SLC39A14	chr8:22279836-22279895	NM_015359	solute carrier family 39 (zinc transporter), member 14 (SLC39A14), transcript variant 2	-3.08144	0.0096339
SLC43A3	chr11:57176654-57175317	NM_199329	solute carrier family 43, member 3 (SLC43A3), transcript variant 3	-6.29261	0.0220256
SLC47A1	chr17:19481868-19481927	NM_018242	solute carrier family 47 (multidrug and toxin extrusion), member 1 (SLC47A1)	2.67596	0.00693587
SLC4A11	chr20:3208221-3208162	NM_032034	solute carrier family 4, sodium borate transporter, member 11 (SLC4A11), transcript variant 2	-4.58841	0.0335575
SLC4A4	chr4:72437442-72437501	NM_003759	solute carrier family 4 (sodium bicarbonate cotransporter), member 4 (SLC4A4), transcript variant 2	-4.1815	0.00860145
SLC52A1	chr17:4936164-4936105	NM_017986	solute carrier family 52 (riboflavin transporter), member 1 (SLC52A1), transcript variant 2	2.37391	0.00844521
SLC7A2	chr8:17427847-17427906	NM_001008539	solute carrier family 7 (cationic amino acid transporter, y+ system), member 2 (SLC7A2), transcript variant 2	2.60101	0.0495833
SLFN13	chr17:33762291-33762232	NM_144682	schlafen family member 13 (SLFN13)	3.62562	0.00815163
SLIT2	chr4:20620432-20620491	NM_004787	slit homolog 2 (Drosophila) (SLIT2), transcript variant 1	-3.77136	0.00891915
SLMO1	chr18:12432141-12432200	NM_006553	slowmo homolog 1 (Drosophila) (SLMO1), transcript variant 2	5.18573	0.0255717
SMAD9	chr13:37422872-37422813	NM_005905	SMAD family member 9 (SMAD9), transcript variant b	-3.82294	0.00583353
SMARCA4	chr19:11172673-11172732	NM_003072	SWI/SNF related, matrix associated, actin dependent regulator of chromatin, subfamily a, member 4 (SMARCA4), transcript variant 3	2.74308	0.00633354
SMARCB1	chr22:24176642-24176701	NM_003073	SWI/SNF related, matrix associated, actin dependent regulator of chromatin, subfamily b, member 1 (SMARCB1), transcript variant 1	2.68205	0.00853848
SMIM14	chr4:39553321-39553262	NM_174921	small integral membrane protein 14 (SMIM14)	4.53554	0.00733683
SMOC1	chr14:70498782-70498841	NM_001034852	SPARC related modular calcium binding 1 (SMOC1), transcript variant 1	-3.92143	0.0087068
SNAI1	chr20:48605170-48605229	NM_005985	snail family zinc finger 1 (SNAI1)	-4.70774	0.00757654
SNAPC5	chr15:66786526-66786467	ENST00000316634	small nuclear RNA activating complex, polypeptide 5, 19kDa [Source:HGNC Symbol;Acc:15484] [ENST00000316634]	2.82166	0.0325026
SNHG18	chr5:9550336-9550395	NR_045196	small nucleolar RNA host gene 18 (non-protein coding) (SNHG18), long non-coding RNA [NR_045196]	-5.11114	0.0458717
SNHG6	chr8:67834344-67834285	NR_002599	small nucleolar RNA host gene 6 (non-protein coding) (SNHG6), long non-coding RNA [NR_002599]	3.86858	0.0386862
SNRPD1	chr18:19203758-19203816	NM_006938	small nuclear ribonucleoprotein D1 polypeptide 16kDa (SNRPD1), transcript variant 1	4.34781	0.00723708
SNURF	chr15:25207266-25207325	NM_022804	SNRPN upstream reading frame (SNURF), transcript variant 2	2.94343	0.00925447
SNX22	chr15:64449621-64449680	NM_024798	sorting nexin 22 (SNX22), transcript variant 1	10.0666	0.00702052
SNX25	chr4:186284717-186284776	NM_031953	sorting nexin 25 (SNX25)	4.41219	0.0430182
SNX5	chr20:17923049-17922990	NM_014426	sorting nexin 5 (SNX5), transcript variant 2	3.85911	0.00895382
SNX6	chr14:35031706-35031647	NM_021249	sorting nexin 6 (SNX6), transcript variant 1	3.60085	0.00827359
SOBP	chr6:107980433-107980492	NM_018013	sine oculis binding protein homolog (Drosophila) (SOBP)	2.45026	0.00683581
SOD3	chr4:24802400-24802459	NM_003102	superoxide dismutase 3, extracellular (SOD3)	-4.37512	0.0346241
SORBS2	chr4:186515040-186510881	NM_021069	sorbin and SH3 domain containing 2 (SORBS2), transcript variant 2	-4.10547	0.00825696
SORCS2	chr4:7744241-7744300	NM_020777	sortilin-related VPS10 domain containing receptor 2 (SORCS2)	6.49506	0.0122943
SORD	chr15:45366186-45366245	NM_003104	sorbitol dehydrogenase (SORD), transcript variant 1	-5.47976	0.0473681
SOX13	chr1:204086258-204086317	NM_005686	SRY (sex determining region Y)-box 13 (SOX13)	-1.95242	0.00858215
SOX3	chrX:139585306-139585248	NM_005634	SRY (sex determining region Y)-box 3 (SOX3)	2.78945	0.0407718
SPARCL1	chr4:88394597-88394538	NM_004684	SPARC-like 1 (hevin) (SPARCL1), transcript variant 2	-2.12094	0.00608896
SPATA18	chr4:52963175-52963234	NM_145263	spermatogenesis associated 18 (SPATA18)	4.78121	0.00889166
SPINK5	chr5:147510878-147510937	NM_001127698	serine peptidase inhibitor, Kazal type 5 (SPINK5), transcript variant 1	-6.41087	0.0422456
SPIRE2	chr16:89937668-89937727	NM_032451	spire-type actin nucleation factor 2 (SPIRE2)	-3.81067	0.00772624
SPOCK1	chr5:136311246-136311187	NM_004598	sparc/osteonectin, cwcv and kazal-like domains proteoglycan (testican) 1 (SPOCK1)	7.36809	0.00999711
SPON2	chr4:1160797-1160738	NM_012445	spondin 2, extracellular matrix protein (SPON2), transcript variant 1	-3.17635	0.0484417
SPP1	chr4:88903920-88903979	NM_001040058	secreted phosphoprotein 1 (SPP1), transcript variant 1	2.99936	0.00704627
SPX	chr12:21684967-21685026	ENST00000256969	chromosome 12 open reading frame 39 [Source:HGNC Symbol;Acc:28139] [ENST00000256969]	-7.35515	0.00609562
SRF	chr6:43148285-43148344	NM_003131	serum response factor (c-fos serum response element-binding transcription factor) (SRF), transcript variant 1	-2.48423	0.00847311
SRL	chr16:4239438-4239379	NM_001098814	sarcalumenin (SRL)	10.3895	0.0425662
SRP9	chr1:225977243-225977302	NM_001130440	signal recognition particle 9kDa (SRP9), transcript variant 1	2.54099	0.00738053
SSBP2	chr5:80716327-80716268	NM_012446	single-stranded DNA binding protein 2 (SSBP2), transcript variant 2	4.3757	0.0203717
ST6GAL1	chr3:186796052-186796111	NM_173216	ST6 beta-galactosamide alpha-2,6-sialyltranferase 1 (ST6GAL1), transcript variant 1	-3.63878	0.00978197
ST6GALNAC2	chr17:74561819-74561760	NM_006456	ST6 (alpha-N-acetyl-neuraminyl-2,3-beta-galactosyl-1,3)-N-acetylgalactosaminide alpha-2,6-sialyltransferase 2 (ST6GALNAC2)	-6.10672	0.00502616
ST7-AS1	chr7:116592754-116592695	NR_002330	ST7 antisense RNA 1 (ST7-AS1), antisense RNA [NR_002330]	-3.28977	0.00995299
STARD13	chr13:33678315-33678256	NM_178006	StAR-related lipid transfer (START) domain containing 13 (STARD13), transcript variant 1	-3.72966	0.00770823
STARD7	chr2:96851060-96851001	NM_020151	StAR-related lipid transfer (START) domain containing 7 (STARD7)	-2.20291	0.00744145
STAT1	chr2:191841733-191841674	NM_139266	signal transducer and activator of transcription 1, 91kDa (STAT1), transcript variant beta	2.34521	0.00995334
STAT6	chr12:57489710-57489651	NM_003153	signal transducer and activator of transcription 6, interleukin-4 induced (STAT6), transcript variant 2	2.37462	0.0480291
STEAP2	chr7:89866537-89866596	NM_152999	STEAP family member 2, metalloreductase (STEAP2), transcript variant 1	-6.34431	0.00522021
STMN1	chr1:26227291-26227232	NM_203401	stathmin 1 (STMN1), transcript variant 1	2.56646	0.00541896
STXBP5L	chr3:121143297-121143356	NM_014980	syntaxin binding protein 5-like (STXBP5L)	-4.20851	0.00596798
SULF1	chr8:70572195-70572254	NM_015170	sulfatase 1 (SULF1), transcript variant 3	-2.39288	0.00606346
SULF2	chr20:46286483-46286424	NM_018837	sulfatase 2 (SULF2), transcript variant 1	1.8385	0.00964568
SWAP70	chr11:9774221-9774280	NM_015055	SWAP switching B-cell complex 70kDa subunit (SWAP70)	3.48553	0.00974589
SYNPO	chr5:150038396-150038455	NM_007286	synaptopodin (SYNPO), transcript variant 1	4.02347	0.0484219
SYT7	chr11:61282853-61282794	NM_001252065	synaptotagmin VII (SYT7), transcript variant 1	-7.74433	0.00745124
SYTL1	chr1:27680362-27680421	NM_032872	synaptotagmin-like 1 (SYTL1), transcript variant 2	7.34729	0.0307945
SYTL4	chrX:99929857-99929798	NM_080737	synaptotagmin-like 4 (SYTL4), transcript variant 1	-2.55101	0.00973212
SZRD1	chr1:16722798-16722857	NM_001114600	SUZ RNA binding domain containing 1 (SZRD1), transcript variant 1	3.5373	0.0378253
TACO1	chr17:61684812-61685208	NM_016360	translational activator of mitochondrially encoded cytochrome c oxidase I (TACO1)	2.56561	0.00623491
TACSTD2	chr1:59041468-59041409	NM_002353	tumor-associated calcium signal transducer 2 (TACSTD2)	21.2554	0.0213106
TANC2	chr17:61504717-61504776	NM_025185	tetratricopeptide repeat, ankyrin repeat and coiled-coil containing 2 (TANC2)	3.28231	0.00989726
TAS1R3	chr1:1270628-1270686	ENST00000339381	taste receptor, type 1, member 3 [Source:HGNC Symbol;Acc:15661] [ENST00000339381]	7.36544	0.0368303
TBC1D2	chr9:100961388-100961329	NM_001267571	TBC1 domain family, member 2 (TBC1D2), transcript variant 1	2.84521	0.00601665
TBCD	chr17:80895163-80895222	NM_005993	tubulin folding cofactor D (TBCD)	4.50562	0.00518323
TBRG4	chr7:45140022-45139963	NM_030900	transforming growth factor beta regulator 4 (TBRG4), transcript variant 2	2.27517	0.00878087
TBX1	chr22:19754788-19754847	NM_080647	T-box 1 (TBX1), transcript variant C	-3.51928	0.00994933
TCEAL2	chrX:101382220-101382279	NM_080390	transcription elongation factor A (SII)-like 2 (TCEAL2)	-11.8546	0.046813
TCERG1L	chr10:132890833-132890774	NM_174937	transcription elongation regulator 1-like (TCERG1L)	9.65598	0.0423478
TCF7	chr5:133483237-133483296	NM_003202	transcription factor 7 (T-cell specific, HMG-box) (TCF7), transcript variant 1	4.26103	0.00724045
TCF7L1	chr2:85536678-85536737	NM_031283	transcription factor 7-like 1 (T-cell specific, HMG-box) (TCF7L1)	-4.07622	0.0491622
TCIRG1	chr11:67818227-67818286	NM_006019	T-cell, immune regulator 1, ATPase, H+ transporting, lysosomal V0 subunit A3 (TCIRG1), transcript variant 1	2.26058	0.00898751
TDRD10	chr1:154520382-154520441	NM_182499	tudor domain containing 10 (TDRD10), transcript variant 2	3.47215	0.049266
TDRD12	chr19:33264398-33268073	NM_001110822	tudor domain containing 12 (TDRD12)	3.48632	0.00637594
TESC	chr12:117476821-117476762	NM_017899	tescalcin (TESC), transcript variant 1	32.3411	0.0206465
TEX10	chr9:103064570-103064511	NM_017746	testis expressed 10 (TEX10), transcript variant 1	2.7053	0.0375017
TEX40	chr11:64072177-64072236	NM_001039496	testis expressed 40 (TEX40)	-3.47691	0.00769773
TFCP2L1	chr2:121978624-121978565	NM_014553	transcription factor CP2-like 1 (TFCP2L1)	-13.5765	0.0397225
TFF3	chr21:43735590-43735531	NM_003226	trefoil factor 3 (intestinal) (TFF3)	-21.8412	0.0343825
TGFB1	chr19:41847802-41838142	NM_000660	transforming growth factor, beta 1 (TGFB1)	6.11355	0.00967472
TGFBI	chr5:135399343-135399402	NM_000358	transforming growth factor, beta-induced, 68kDa (TGFBI)	5.64277	0.0420506
THC2502236	chr1:144898170-144898111	THC2502236	Unknown	2.60405	0.00630836
THC2641907	chr3:194366000-194366059	THC2641907	Unknown	2.41168	0.00662235
THC2706532	chr3:004856040-004855981	THC2706532	Unknown	11.0539	0.00625193
THG1L	chr5:157166422-157166481	NM_017872	tRNA-histidine guanylyltransferase 1-like (S. cerevisiae) (THG1L)	3.26571	0.00933809
TIAM1	chr21:32490889-32490830	NM_003253	T-cell lymphoma invasion and metastasis 1 (TIAM1)	9.3034	0.0125077
TIAM2	chr6:155578174-155578233	NM_012454	T-cell lymphoma invasion and metastasis 2 (TIAM2), transcript variant 1	-2.94566	0.00695813
TIMP1	chrX:47444666-47444725	NM_003254	TIMP metallopeptidase inhibitor 1 (TIMP1)	6.93567	0.0402941
TIPARP	chr3:156424310-156424369	NM_015508	TCDD-inducible poly(ADP-ribose) polymerase (TIPARP), transcript variant 2	3.50828	0.00873746
TK1	chr17:76170252-76170193	NM_003258	thymidine kinase 1, soluble (TK1)	8.13789	0.0408289
TLCD1	chr17:27051715-27051656	NM_138463	TLC domain containing 1 (TLCD1), transcript variant 1	2.52485	0.00738885
TLE1	chr9:84199177-84199118	NM_005077	transducin-like enhancer of split 1 (E(sp1) homolog, Drosophila) (TLE1)	-2.82646	0.00906772
TLE4	chr9:82341057-82341116	NM_007005	transducin-like enhancer of split 4 (TLE4), transcript variant 3	-3.65645	0.00925583
TLR2	chr4:154626406-154626465	NM_003264	toll-like receptor 2 (TLR2)	3.8317	0.00977809
TM7SF3	chr12:27126799-27126740	NM_016551	transmembrane 7 superfamily member 3 (TM7SF3)	3.26579	0.00894207
TMBIM6	chr12:50158418-50158477	NM_003217	transmembrane BAX inhibitor motif containing 6 (TMBIM6), transcript variant 1	2.50852	0.00660711
TMC6	chr17:76113361-76109658	NM_007267	transmembrane channel-like 6 (TMC6), transcript variant 2	7.7633	0.00577587
TMC8	chr17:76138709-76138768	NM_152468	transmembrane channel-like 8 (TMC8)	7.31974	0.00739155
TMEM108	chr3:133114743-133114802	NM_023943	transmembrane protein 108 (TMEM108), transcript variant 1	12.3687	0.0413572
TMEM129	chr4:1717772-1717713	NM_138385	transmembrane protein 129 (TMEM129), transcript variant 2	3.85141	0.034978
TMEM139	chr7:142984122-142984181	NM_153345	transmembrane protein 139 (TMEM139), transcript variant 1	-22.2476	0.0246097
TMEM171	chr5:72424286-72424345	NM_173490	transmembrane protein 171 (TMEM171), transcript variant 1	-25.6467	0.0051634
TMEM173	chr5:138855656-138855597	NM_198282	transmembrane protein 173 (TMEM173)	2.71639	0.00759206
TMEM229B	chr14:67937042-67936983	NM_182526	transmembrane protein 229B (TMEM229B)	1.98376	0.0357867
TMEM246	chr9:104237694-104237635	NM_032342	transmembrane protein 246 (TMEM246)	-6.1119	0.00627179
TMEM43	chr3:14184283-14184342	NM_024334	transmembrane protein 43 (TMEM43)	2.641	0.0050538
TMEM44	chr3:194308712-194308653	NM_138399	transmembrane protein 44 (TMEM44), transcript variant 1	3.04954	0.0465567
TMEM45A	chr3:100296198-100296257	NM_018004	transmembrane protein 45A (TMEM45A)	-4.37856	0.00661988
TMEM79	chr1:156261598-156261657	NM_032323	transmembrane protein 79 (TMEM79), transcript variant 1	4.82217	0.00857916
TMOD1	chr9:100362821-100362880	NM_003275	tropomodulin 1 (TMOD1), transcript variant 1	-4.70872	0.00642234
TMSB15A	chrX:101768766-101768707	NM_021992	thymosin beta 15a (TMSB15A)	-4.27901	0.00780173
TNFRSF10B	chr8:22877835-22877776	NM_003842	tumor necrosis factor receptor superfamily, member 10b (TNFRSF10B), transcript variant 1	1.8426	0.00797406
TNFRSF10C	chr8:22974483-22974542	NM_003841	tumor necrosis factor receptor superfamily, member 10c, decoy without an intracellular domain (TNFRSF10C)	7.14226	0.0242269
TNFRSF11B	chr8:119936779-119936720	NM_002546	tumor necrosis factor receptor superfamily, member 11b (TNFRSF11B)	-9.21401	0.00597685
TNFRSF12A	chr16:3072180-3072239	NM_016639	tumor necrosis factor receptor superfamily, member 12A (TNFRSF12A)	15.7579	0.00571299
TNFRSF14	chr1:2495144-2495203	NM_003820	tumor necrosis factor receptor superfamily, member 14 (TNFRSF14)	-2.90501	0.00705272
TNFSF10	chr3:172224285-172224226	NM_003810	tumor necrosis factor (ligand) superfamily, member 10 (TNFSF10), transcript variant 1	-4.11343	0.00642179
TNFSF13	chr17:7463468-7463709	NM_172088	tumor necrosis factor (ligand) superfamily, member 13 (TNFSF13), transcript variant gamma	3.20166	0.00969705
TNNT3	chr11:1956060-1956119	NM_001042780	troponin T type 3 (skeletal, fast) (TNNT3), transcript variant 3	-2.90353	0.008702
TNRC6C-AS1	chr17:76103705-76103646	NR_040071	TNRC6C antisense RNA 1 (TNRC6C-AS1), long non-coding RNA [NR_040071]	9.11013	0.0322325
TNS3	chr7:47315278-47315219	NM_022748	tensin 3 (TNS3)	-4.94448	0.0462956
TNS4	chr17:38632157-38632098	NM_032865	tensin 4 (TNS4)	-16.0275	0.00723935
TNXB	chr6:32009196-32009137	NM_019105	tenascin XB (TNXB), transcript variant XB	-3.1483	0.00826801
TPD52L1	chr6:125550352-125550411	NM_001292026	tumor protein D52-like 1 (TPD52L1), transcript variant 5	3.30162	0.00510151
TPO	chr2:1488382-1488441	NM_175719	thyroid peroxidase (TPO), transcript variant 2	-6.61439	0.0305176
TPPP	chr5:660037-659978	NM_007030	tubulin polymerization promoting protein (TPPP)	-4.84394	0.00772163
TPR	chr1:186324888-186324829	NM_003292	translocated promoter region, nuclear basket protein (TPR)	2.50718	0.0195557
TPT1P8	chr8:36746755-36746814	AF300871	apoptosis inhibitor (FKSG2) mRNA, complete cds. [AF300871]	1.84361	0.00563792
TRABD2A	chr2:85049013-85048954	NM_001277053	TraB domain containing 2A (TRABD2A), transcript variant 1	13.7394	0.00640254
TRAPPC4	chr11:118894323-118894382	NM_016146	trafficking protein particle complex 4 (TRAPPC4)	3.06095	0.00515517
TRIM14	chr9:100846713-100846654	NM_014788	tripartite motif containing 14 (TRIM14), transcript variant 1	4.86489	0.0145935
TRIM45	chr1:117653774-117653715	NM_025188	tripartite motif containing 45 (TRIM45), transcript variant 1	-4.59991	0.00785538
TRIM47	chr17:73870306-73870247	NM_033452	tripartite motif containing 47 (TRIM47)	1.87713	0.00993275
TRIM54	chr2:27530243-27530302	NM_032546	tripartite motif containing 54 (TRIM54), transcript variant 1	10.1569	0.00773888
TRIM65	chr17:73885133-73885074	NM_173547	tripartite motif containing 65 (TRIM65), transcript variant 1	3.60154	0.00606894
TRMT11	chr6:126332440-126332499	NM_001031712	tRNA methyltransferase 11 homolog (S. cerevisiae) (TRMT11)	2.98263	0.00688427
TSC22D1	chr13:45007734-45007675	NM_183422	TSC22 domain family, member 1 (TSC22D1), transcript variant 1	4.56355	0.0177141
TSPAN1	chr1:46651173-46651232	NM_005727	tetraspanin 1 (TSPAN1)	-7.40204	0.00897094
TSPAN5	chr4:99393471-99393412	NM_005723	tetraspanin 5 (TSPAN5)	-4.16086	0.00818881
TSTA3	chr8:144695453-144695394	NM_003313	tissue specific transplantation antigen P35B (TSTA3)	2.4416	0.00809421
TTF2	chr1:117645022-117645081	NM_003594	transcription termination factor, RNA polymerase II (TTF2)	2.95504	0.00686443
TUBB2A	chr6:3154094-3154035	NM_001069	tubulin, beta 2A class IIa (TUBB2A)	-2.44722	0.0093047
TUSC3	chr8:15601061-15601120	NM_178234	tumor suppressor candidate 3 (TUSC3), transcript variant 2	4.26631	0.0457328
TYMS	chr18:673276-673335	NM_001071	thymidylate synthetase (TYMS)	8.60604	0.0199979
TYRO3	chr15:41871259-41871318	NM_006293	TYRO3 protein tyrosine kinase (TYRO3)	4.00751	0.0212088
UBE2D2	chr5:139007208-139007267	NM_181838	ubiquitin-conjugating enzyme E2D 2 (UBE2D2), transcript variant 2	3.80183	0.040238
UCN	chr2:27530324-27530265	NM_003353	urocortin (UCN)	2.96595	0.00884995
UGT2B10	chr4:69696473-69696532	NM_001075	UDP glucuronosyltransferase 2 family, polypeptide B10 (UGT2B10), transcript variant 1	-3.03021	0.00764839
ULBP1	chr6:150294682-150294741	NM_025218	UL16 binding protein 1 (ULBP1)	4.37629	0.00939333
ULBP2	chr6:150267714-150267773	NM_025217	UL16 binding protein 2 (ULBP2)	11.3072	0.00523403
UNC5B	chr10:73059597-73059656	NM_170744	unc-5 homolog B (C. elegans) (UNC5B), transcript variant 1	6.91974	0.00826628
USB1	chr16:58055426-58055485	NM_024598	U6 snRNA biogenesis 1 (USB1), transcript variant 1	2.1698	0.0070202
USP35	chr11:77925675-77925734	NM_020798	ubiquitin specific peptidase 35 (USP35)	2.13552	0.00918699
USP53	chr4:120215256-120215315	NM_019050	ubiquitin specific peptidase 53 (USP53)	-2.30958	0.00666143
UTP11L	chr1:38489282-38489341	NM_016037	UTP11-like, U3 small nucleolar ribonucleoprotein (yeast) (UTP11L)	2.26774	0.00638166
VAMP8	chr2:85809032-85809091	NM_003761	vesicle-associated membrane protein 8 (VAMP8)	2.26014	0.00991593
VASH1	chr14:77249212-77249271	NM_014909	vasohibin 1 (VASH1)	2.41577	0.00938779
VASN	chr16:4433421-4433480	NM_138440	vasorin (VASN)	2.36319	0.00626171
VAV3	chr1:108113896-108113837	NM_006113	vav 3 guanine nucleotide exchange factor (VAV3), transcript variant 1	4.74587	0.0233656
VCL	chr10:75879227-75879286	NM_014000	vinculin (VCL), transcript variant 1	3.61245	0.0449974
VDAC2	chr10:76990753-76990812	NM_001184783	voltage-dependent anion channel 2 (VDAC2), transcript variant 1	2.43151	0.00687725
VDR	chr12:48235561-48235502	NM_001017535	vitamin D (1,25- dihydroxyvitamin D3) receptor (VDR), transcript variant 2	2.59315	0.00775405
VIPR1	chr3:42578746-42578805	NM_004624	vasoactive intestinal peptide receptor 1 (VIPR1), transcript variant 1	-3.33701	0.00646012
VIT	chr2:37041517-37041576	NM_053276	vitrin (VIT), transcript variant 1	-4.79232	0.00867195
VMO1	chr17:4688732-4688673	NM_182566	vitelline membrane outer layer 1 homolog (chicken) (VMO1), transcript variant 1	2.61209	0.00869717
VSIG10	chr12:118501609-118501550	NM_019086	V-set and immunoglobulin domain containing 10 (VSIG10)	3.81121	0.00760625
VSIG4	chrX:65241745-65241686	NM_007268	V-set and immunoglobulin domain containing 4 (VSIG4), transcript variant 1	3.04409	0.00654414
VSTM2L	chr20:36573562-36573621	NM_080607	V-set and transmembrane domain containing 2 like (VSTM2L)	2.49987	0.00927627
VWA5B2	chr3:183960057-183960116	NM_138345	von Willebrand factor A domain containing 5B2 (VWA5B2)	6.64668	0.0306263
VWCE	chr11:61025840-61025781	NM_152718	von Willebrand factor C and EGF domains (VWCE)	-4.2883	0.0355286
WASL	chr7:123322060-123322001	NM_003941	Wiskott-Aldrich syndrome-like (WASL)	3.06504	0.00966947
WDR45	chrX:48934649-48934590	ENST00000465431	WD repeat domain 45 [Source:HGNC Symbol;Acc:28912] [ENST00000465431]	21.9376	0.00869704
WDR66	chr12:122405914-122405973	NM_144668	WD repeat domain 66 (WDR66), transcript variant 1	2.56605	0.00933891
WDR86-AS1	chr7:151110634-151111174	AK095986	cDNA FLJ38667 fis, clone HLUNG2006843. [AK095986]	2.84375	0.0498323
WFS1	chr4:6304435-6304494	NM_006005	Wolfram syndrome 1 (wolframin) (WFS1), transcript variant 1	-3.55944	0.00844792
WHAMMP1	chr15:32822058-32821999	NR_036650	WAS protein homolog associated with actin, golgi membranes and microtubules pseudogene 1 (WHAMMP1), non-coding RNA [NR_036650]	-2.45035	0.00907437
WISP2	chr20:43356347-43356406	NM_003881	WNT1 inducible signaling pathway protein 2 (WISP2)	-6.62591	0.00143386
WNT11	chr11:75897645-75897586	NM_004626	wingless-type MMTV integration site family, member 11 (WNT11)	-4.47872	0.0076082
WNT4	chr1:22443857-22443798	NM_030761	wingless-type MMTV integration site family, member 4 (WNT4)	-2.93844	0.00960116
XPR1	chr1:180859219-180859278	NM_004736	xenotropic and polytropic retrovirus receptor 1 (XPR1), transcript variant 1	2.70075	0.00824654
YEATS4	chr12:69784126-69784185	NM_006530	YEATS domain containing 4 (YEATS4)	2.30351	0.00727175
YWHAZ	chr8:101931167-101931108	NM_145690	tyrosine 3-monooxygenase/tryptophan 5-monooxygenase activation protein, zeta (YWHAZ), transcript variant 2	3.45067	0.00788786
YY1AP1	chr1:155629483-155629424	NM_139118	YY1 associated protein 1 (YY1AP1), transcript variant 2	2.71761	0.00790424
ZBED2	chr3:111311904-111311845	NM_024508	zinc finger, BED-type containing 2 (ZBED2)	-2.3654	0.00786568
ZDHHC11	chr5:795845-795786	NM_024786	zinc finger, DHHC-type containing 11 (ZDHHC11)	-3.71377	0.00896347
ZDHHC16	chr10:99216804-99216863	NM_198046	zinc finger, DHHC-type containing 16 (ZDHHC16), transcript variant 5	3.21788	0.00523279
ZFAS1	chr20:47905716-47905775	NR_003605	ZNFX1 antisense RNA 1 (ZFAS1), transcript variant 2, long non-coding RNA [NR_003605]	3.35511	0.0424562
ZFAT	chr8:135490097-135490038	NM_020863	zinc finger and AT hook domain containing (ZFAT), transcript variant 1	2.46624	0.0094132
ZFP36L2	chr2:43451215-43451156	NM_006887	ZFP36 ring finger protein-like 2 (ZFP36L2)	-2.24092	0.0407181
ZFPM2	chr8:106816325-106816384	NM_012082	zinc finger protein, FOG family member 2 (ZFPM2)	-4.587	0.00693901
ZFYVE27	chr10:99520559-99520618	NM_001002261	zinc finger, FYVE domain containing 27 (ZFYVE27), transcript variant 1	2.35802	0.00805202
ZFYVE28	chr4:2271519-2271460	NM_020972	zinc finger, FYVE domain containing 28 (ZFYVE28), transcript variant 2	4.45768	0.0485883
ZMAT4	chr8:40388215-40388156	NM_024645	zinc finger, matrin-type 4 (ZMAT4), transcript variant 1	-13.852	0.0411987
ZMYM1	chr1:35581035-35581094	NM_024772	zinc finger, MYM-type 1 (ZMYM1), transcript variant 5	-3.45117	0.046492
ZNF207	chr17:30696956-30697015	NM_001032293	zinc finger protein 207 (ZNF207), transcript variant 2	2.38468	0.00755514
ZNF441	chr19:11894786-11894845	NM_152355	zinc finger protein 441 (ZNF441)	2.3456	0.00952584
ZNF618	chr9:116818750-116818809	NM_133374	zinc finger protein 618 (ZNF618)	3.89946	0.00515882
ZNF658	chr9:40772009-40771950	NM_033160	zinc finger protein 658 (ZNF658)	-3.04442	0.00896954
ZNF763	chr19:12091030-12091089	NM_001012753	zinc finger protein 763 (ZNF763)	-2.15965	0.0401622
ZNF775	chr7:150095660-150095719	NM_173680	zinc finger protein 775 (ZNF775)	-2.42421	0.00907637
ZNF880	chr19:52877906-52877965	ENST00000344085	zinc finger protein 880 [Source:HGNC Symbol;Acc:37249] [ENST00000344085]	2.84299	0.00747378
ZNF92	chr7:64865861-64865920	NM_007139	zinc finger protein 92 (ZNF92), transcript variant 1	2.23233	0.00849776
ZSWIM5	chr1:45482333-45482274	NM_020883	zinc finger, SWIM-type containing 5 (ZSWIM5)	2.06903	0.00546765
ZWINT	chr10:58117404-58117345	NM_032997	ZW10 interacting kinetochore protein (ZWINT), transcript variant 2	2.23052	0.0094829
ZZZ3	chr1:78030621-78030562	NM_015534	zinc finger, ZZ-type containing 3 (ZZZ3)	2.17753	0.0492696
